# Supplementary material for: Spatial and Temporal Distribution of Culicoides Species in Mainland Portugal (2005–2010). Results of the Portuguese Entomological Surveillance Programme
Source: PLoS One. 2015 Apr 23;10(4):e0124019. doi: 10.1371/journal.pone.0124019 (PMC4407895; doi:10.1371/journal.pone.0124019)
Supplement: S1 Table — (CSV) [file pone.0124019.s001.csv]

COLLECT	SITE	LAT	LON	GU	COUNTY	YEAR	MONTH	N_IMIC	N_OBS	IMIC_YN	OBS_YN	DTR	FRS	PET	PRE	TMN	TMP	TMX	VAP	WET
105	154	39.11047363	-8.402277946	30	CORUCHE	2005	9	68	0	1	0	12	0	3.8	13.1	15.8	21.8	27.8	15.7	2.39
109	143	39.25627899	-8.319250107	26	CHAMUSCA	2005	9	590	0	1	0	12	0	3.8	13.1	15.8	21.8	27.8	15.7	2.39
110	142	39.44591904	-8.399100304	26	CHAMUSCA	2005	9	230	0	1	0	12	0	3.8	13.1	15.8	21.8	27.8	15.7	2.39
111	186	38.40761948	-7.553520203	36	REGUENGOS DE MONSARAZ	2005	9	8	0	1	0	12.7	0	4.2	3.1	15.8	22.1	28.5	15.2	2.8
112	67	40.2118	-8.43002	16	COIMBRA	2005	9	0	0	0	0	11.5	0	3.4	29.1	14.7	20.4	26.2	15.6	4.29
113	60	40.46208954	-8.009539604	17	S.PEDRO DO SUL	2005	9	0	3	0	1	11.5	0	3.4	29.1	14.7	20.4	26.2	15.6	4.29
114	130	39.83594894	-8.906032562	20	LEIRIA	2005	9	0	1	0	1	10.9	0	3.6	20	15.3	20.7	26.2	16	3.73
115	63	40.45653915	-8.442083359	16	ANADIA	2005	9	0	18	0	1	11.5	0	3.4	29.1	14.7	20.4	26.2	15.6	4.29
117	205	37.49814	-7.516083	42	ALCOUTIM	2005	9	0	0	0	0	11.1	0	3.9	1.5	15.8	21.3	26.9	16.1	2.31
122	139	39.55089951	-8.151060104	27	SARDOAL	2005	9	0	2	0	1	11.6	0	3.5	24.3	14.7	20.5	26.3	14.8	3.42
123	204	37.26102829	-8.121999741	44	LOULE	2005	9	0	0	0	0	10.6	0	3.9	2.3	15.4	20.7	26	16	2
125	89	39.89128876	-7.287069798	23	IDANHA-A-NOVA	2005	9	31200	0	1	0	14.1	0	4.5	15.2	14.3	21.3	28.4	14	2.49
126	164	38.57882	-8.93967	33	PALMELA	2005	9	0	0	0	0	11.1	0	4	7.7	16.6	22.1	27.7	16.6	2.01
127	159	38.71405	-8.916166	29	ALCOCHETE	2005	9	0	0	0	0	11.1	0	4	7.7	16.6	22.1	27.7	16.6	2.01
128	163	38.65167	-8.635	34	PALMELA	2005	9	0	0	0	0	11.1	0	4	7.7	16.6	22.1	27.7	16.6	2.01
131	195	38.01720047	-7.804999828	38	BEJA	2005	9	11	0	1	0	12.7	0	4.2	3.1	15.8	22.1	28.5	15.2	2.8
132	188	38.34052	-7.29839	36	MOURAO	2005	9	0	0	0	0	14	0	4.6	2	15.5	22.5	29.5	14.9	3.25
133	186	38.40761948	-7.553520203	36	REGUENGOS DE MONSARAZ	2005	9	170	0	1	0	12.7	0	4.2	3.1	15.8	22.1	28.5	15.2	2.8
134	105	39.66978073	-7.647190094	22	VILA VELHA DE RODAO	2005	9	9400	0	1	0	12.7	0	4	19.7	14.2	20.5	26.9	14.1	2.92
135	105	39.66978073	-7.647190094	22	VILA VELHA DE RODAO	2005	9	1800	0	1	0	12.7	0	4	19.7	14.2	20.5	26.9	14.1	2.92
136	150	38.97647858	-8.84401989	29	BENAVENTE	2005	9	1	0	1	0	11.1	0	4	7.7	16.6	22.1	27.7	16.6	2.01
137	89	39.89128876	-7.287069798	23	IDANHA-A-NOVA	2005	9	34000	0	1	0	14.1	0	4.5	15.2	14.3	21.3	28.4	14	2.49
138	142	39.44591904	-8.399100304	26	CHAMUSCA	2005	9	300	0	1	0	12	0	3.8	13.1	15.8	21.8	27.8	15.7	2.39
139	143	39.25627899	-8.319250107	26	CHAMUSCA	2005	9	2080	0	1	0	12	0	3.8	13.1	15.8	21.8	27.8	15.7	2.39
140	154	39.11047363	-8.402277946	30	CORUCHE	2005	9	600	0	1	0	12	0	3.8	13.1	15.8	21.8	27.8	15.7	2.39
141	67	40.21179581	-8.430020332	16	COIMBRA	2005	9	0	1	0	1	11.5	0	3.4	29.1	14.7	20.4	26.2	15.6	4.29
142	60	40.46209	-8.00954	17	S.PEDRO DO SUL	2005	9	0	0	0	0	11.5	0	3.4	29.1	14.7	20.4	26.2	15.6	4.29
143	63	40.45653915	-8.442083359	16	ANADIA	2005	9	0	2	0	1	11.5	0	3.4	29.1	14.7	20.4	26.2	15.6	4.29
144	130	39.83594894	-8.906032562	20	LEIRIA	2005	9	0	2	0	1	10.9	0	3.6	20	15.3	20.7	26.2	16	3.73
145	178	38.66215	-7.98161	35	EVORA	2005	9	0	0	0	0	13.3	0	4.3	4.8	15.4	22	28.7	14.6	2.98
146	154	39.11047363	-8.402277946	30	CORUCHE	2005	9	62	0	1	0	12	0	3.8	13.1	15.8	21.8	27.8	15.7	2.39
147	142	39.44591904	-8.399100304	26	CHAMUSCA	2005	9	200	0	1	0	12	0	3.8	13.1	15.8	21.8	27.8	15.7	2.39
148	143	39.25627899	-8.319250107	26	CHAMUSCA	2005	9	19	0	1	0	12	0	3.8	13.1	15.8	21.8	27.8	15.7	2.39
149	146	39.15522385	-9.281350136	25	TORRES VEDRAS	2005	9	0	1	0	1	10.5	0	3.9	13.4	15.9	21.1	26.4	16.5	3.16
150	146	39.15522	-9.28135	25	TORRES VEDRAS	2005	9	0	0	0	0	10.5	0	3.9	13.4	15.9	21.1	26.4	16.5	3.16
151	188	38.34051895	-7.298389912	36	MOURAO	2005	9	840	0	1	0	14	0	4.6	2	15.5	22.5	29.5	14.9	3.25
152	186	38.40761948	-7.553520203	36	REGUENGOS DE MONSARAZ	2005	9	36	0	1	0	12.7	0	4.2	3.1	15.8	22.1	28.5	15.2	2.8
153	182	38.37189865	-8.508600235	34	ALCACER DO SAL	2005	9	580	0	1	0	10.6	0	4.1	5.6	16.6	21.9	27.2	16.7	2.14
154	63	40.45653915	-8.442083359	16	ANADIA	2005	9	0	1	0	1	11.5	0	3.4	29.1	14.7	20.4	26.2	15.6	4.29
155	178	38.66215	-7.98161	35	EVORA	2005	9	0	0	0	0	13.3	0	4.3	4.8	15.4	22	28.7	14.6	2.98
156	60	40.46208954	-8.009539604	17	S.PEDRO DO SUL	2005	9	0	3	0	1	11.5	0	3.4	29.1	14.7	20.4	26.2	15.6	4.29
157	130	39.83594894	-8.906032562	20	LEIRIA	2005	9	0	1	0	1	10.9	0	3.6	20	15.3	20.7	26.2	16	3.73
158	67	40.21179581	-8.430020332	16	COIMBRA	2005	9	0	1	0	1	11.5	0	3.4	29.1	14.7	20.4	26.2	15.6	4.29
159	89	39.89128876	-7.287069798	23	IDANHA-A-NOVA	2005	9	41200	0	1	0	14.1	0	4.5	15.2	14.3	21.3	28.4	14	2.49
160	81	40.01340103	-7.461139202	23	FUNDAO	2005	9	20	0	1	0	14.3	0	4.2	25.7	12.2	19.3	26.5	12.6	3.37
161	159	38.71405	-8.916166	29	ALCOCHETE	2005	9	0	0	0	0	11.1	0	4	7.7	16.6	22.1	27.7	16.6	2.01
162	164	38.57881927	-8.939669609	33	PALMELA	2005	9	1	0	1	0	11.1	0	4	7.7	16.6	22.1	27.7	16.6	2.01
163	159	38.71405	-8.916166	29	ALCOCHETE	2005	9	0	0	0	0	11.1	0	4	7.7	16.6	22.1	27.7	16.6	2.01
164	164	38.57882	-8.93967	33	PALMELA	2005	9	0	0	0	0	11.1	0	4	7.7	16.6	22.1	27.7	16.6	2.01
165	163	38.65166855	-8.635000229	34	PALMELA	2005	9	3100	0	1	0	11.1	0	4	7.7	16.6	22.1	27.7	16.6	2.01
166	62	40.55797	-8.488889	12	AGUEDA	2005	9	0	0	0	0	11.6	0	3.6	33.7	13.7	19.5	25.3	15.3	5.06
168	105	39.66978073	-7.647190094	22	VILA VELHA DE RODAO	2005	9	0	44.44444444	0	1	12.7	0	4	19.7	14.2	20.5	26.9	14.1	2.92
169	143	39.25627899	-8.319250107	26	CHAMUSCA	2005	9	18	0	1	0	12	0	3.8	13.1	15.8	21.8	27.8	15.7	2.39
170	154	39.11047363	-8.402277946	30	CORUCHE	2005	9	760	0	1	0	12	0	3.8	13.1	15.8	21.8	27.8	15.7	2.39
171	142	39.44591904	-8.399100304	26	CHAMUSCA	2005	9	0	2	0	1	12	0	3.8	13.1	15.8	21.8	27.8	15.7	2.39
172	24	41.71617126	-7.767749786	4	MONTALEGRE	2005	9	0	15	0	1	13.7	0.06	3.7	56.4	9.5	16.3	23.2	11.8	7.07
173	186	38.40762	-7.55352	36	REGUENGOS DE MONSARAZ	2005	9	0	0	0	0	12.7	0	4.2	3.1	15.8	22.1	28.5	15.2	2.8
174	105	39.66978073	-7.647190094	22	VILA VELHA DE RODAO	2005	9	0	40.6504065	0	1	12.7	0	4	19.7	14.2	20.5	26.9	14.1	2.92
175	89	39.89128876	-7.287069798	23	IDANHA-A-NOVA	2005	9	28008.13008	0	1	0	14.1	0	4.5	15.2	14.3	21.3	28.4	14	2.49
176	182	38.37189865	-8.508600235	34	ALCACER DO SAL	2005	9	380	0	1	0	10.6	0	4.1	5.6	16.6	21.9	27.2	16.7	2.14
177	60	40.46208954	-8.009539604	17	S.PEDRO DO SUL	2005	9	0	8	0	1	11.5	0	3.4	29.1	14.7	20.4	26.2	15.6	4.29
179	63	40.45653915	-8.442083359	16	ANADIA	2005	9	0	3	0	1	11.5	0	3.4	29.1	14.7	20.4	26.2	15.6	4.29
180	67	40.21179581	-8.430020332	16	COIMBRA	2005	9	0	3	0	1	11.5	0	3.4	29.1	14.7	20.4	26.2	15.6	4.29
181	130	39.83594894	-8.906032562	20	LEIRIA	2005	9	0	8	0	1	10.9	0	3.6	20	15.3	20.7	26.2	16	3.73
182	154	39.11047363	-8.402277946	30	CORUCHE	2005	9	550	0	1	0	12	0	3.8	13.1	15.8	21.8	27.8	15.7	2.39
183	143	39.25627899	-8.319250107	26	CHAMUSCA	2005	9	320	0	1	0	12	0	3.8	13.1	15.8	21.8	27.8	15.7	2.39
184	142	39.44592	-8.3991	26	CHAMUSCA	2005	9	0	0	0	0	12	0	3.8	13.1	15.8	21.8	27.8	15.7	2.39
185	178	38.66215134	-7.981609821	35	EVORA	2005	9	4	0	1	0	13.3	0	4.3	4.8	15.4	22	28.7	14.6	2.98
186	173	39.04333496	-7.893332958	31	AVIS	2005	9	131	0	1	0	13.1	0	4.2	10.8	15.4	21.9	28.5	15	2.25
187	167	39.29000092	-7.478332996	28	PORTALEGRE	2005	9	1	0	1	0	14.1	0	4.7	8.5	14.4	21.4	28.5	13.5	3.38
188	178	38.66215134	-7.981609821	35	EVORA	2005	9	22	0	1	0	13.3	0	4.3	4.8	15.4	22	28.7	14.6	2.98
189	186	38.40761948	-7.553520203	36	REGUENGOS DE MONSARAZ	2005	9	310	0	1	0	12.7	0	4.2	3.1	15.8	22.1	28.5	15.2	2.8
190	188	38.34051895	-7.298389912	36	MOURAO	2005	9	530	0	1	0	14	0	4.6	2	15.5	22.5	29.5	14.9	3.25
191	67	40.2118	-8.43002	16	COIMBRA	2005	10	0	0	0	0	8.3	0	1.9	206.8	13	17.1	21.3	15	14.51
192	60	40.46208954	-8.009539604	17	S.PEDRO DO SUL	2005	10	0	6	0	1	8.3	0	1.9	206.8	13	17.1	21.3	15	14.51
193	63	40.45653915	-8.442083359	16	ANADIA	2005	10	0	5	0	1	8.3	0	1.9	206.8	13	17.1	21.3	15	14.51
194	130	39.83594894	-8.906032562	20	LEIRIA	2005	10	0	10	0	1	7.9	0	2	198.8	13.9	17.8	21.8	15.4	13.57
195	139	39.55089951	-8.151060104	27	SARDOAL	2005	10	1	0	1	0	8.3	0	2	186	12.7	16.8	21	14.4	13.75
196	89	39.89128876	-7.287069798	23	IDANHA-A-NOVA	2005	10	7073.170732	0	1	0	9.4	0	2.3	145.3	12.2	16.9	21.6	13.8	12.33
198	178	38.66215134	-7.981609821	35	EVORA	2005	10	1	0	1	0	9.1	0	2.5	128.4	13.6	18.1	22.7	14.7	12.17
199	147	39.093	-9.3183	29	TORRES VEDRAS	2005	10	0	0	0	0	7.4	0	2.1	186	14.5	18.2	21.9	15.8	12.45
200	147	39.093	-9.3183	29	TORRES VEDRAS	2005	10	0	0	0	0	7.4	0	2.1	186	14.5	18.2	21.9	15.8	12.45
201	158	38.75652	-9.212383	29	AMADORA	2005	10	0	0	0	0	7.1	0	2.2	168.4	15.4	18.9	22.5	16.5	11.52
202	142	39.44591904	-8.399100304	26	CHAMUSCA	2005	10	46	0	1	0	8.4	0	2.3	162.9	14.1	18.3	22.5	15.3	12.55
203	143	39.25627899	-8.319250107	26	CHAMUSCA	2005	10	10	0	1	0	8.4	0	2.3	162.9	14.1	18.3	22.5	15.3	12.55
204	154	39.11047363	-8.402277946	30	CORUCHE	2005	10	2	0	1	0	8.4	0	2.3	162.9	14.1	18.3	22.5	15.3	12.55
206	185	38.46882	-7.474367	36	REGUENGOS DE MONSARAZ	2005	10	0	0	0	0	10.2	0	2.8	99.8	13.5	18.6	23.7	14.9	11.97
211	198	37.6554985	-8.755832672	40	ODEMIRA	2005	9	8577.235772	0	1	0	10.2	0	4.1	4	16.4	21.5	26.6	16.7	1.97
212	105	39.66978073	-7.647190094	22	VILA VELHA DE RODAO	2005	10	1600	0	1	0	8.9	0	2.1	166.1	12.1	16.5	21	13.8	13.7
213	2	41.8237	-8.491555214	3	ARCOS DE VALDEVEZ	2005	10	0	0	0	0	8.2	0.08	1.8	290.5	9.4	13.5	17.6	12.4	17.42
214	158	38.75652	-9.212383	29	AMADORA	2005	10	0	0	0	0	7.1	0	2.2	168.4	15.4	18.9	22.5	16.5	11.52
215	1	41.91685104	-8.570850372	1	PAREDES DE COURA	2005	10	0	148	0	1	7.8	0	2.1	307.1	12.8	16.7	20.6	14.7	17.06
216	186	38.40761948	-7.553520203	36	REGUENGOS DE MONSARAZ	2005	10	180	0	1	0	9.1	0	2.6	109.1	14	18.5	23.1	15.2	11.54
217	188	38.34051895	-7.298389912	36	MOURAO	2005	10	24	0	1	0	10.2	0	2.8	99.8	13.5	18.6	23.7	14.9	11.97
218	164	38.57881927	-8.939669609	33	PALMELA	2005	10	2	0	1	0	7.6	0	2.3	157.7	15.2	19	22.8	16.1	11.55
219	164	38.57881927	-8.939669609	33	PALMELA	2005	9	2	0	1	0	11.1	0	4	7.7	16.6	22.1	27.7	16.6	2.01
220	163	38.65166855	-8.635000229	34	PALMELA	2005	9	920	0	1	0	11.1	0	4	7.7	16.6	22.1	27.7	16.6	2.01
221	159	38.71405	-8.916166	29	ALCOCHETE	2005	10	0	0	0	0	7.6	0	2.3	157.7	15.2	19	22.8	16.1	11.55
222	163	38.65166855	-8.635000229	34	PALMELA	2005	10	4538.461538	0	1	0	7.6	0	2.3	157.7	15.2	19	22.8	16.1	11.55
223	33	41.63513184	-6.816400051	6	BRAGANCA	2005	9	0	5	0	1	16.3	0.04	4	47.6	9.6	17.7	25.9	12.3	5.6
224	52	41.31806183	-7.483611107	10	ALIJO	2005	10	0	2	0	1	8.4	0.19	1.8	198.6	9.1	13.3	17.5	11.9	13.09
225	56	41.05796814	-7.094550133	10	VILA NOVA DE FOZ COA	2005	10	1	0	1	0	8.4	0.19	1.8	198.6	9.1	13.3	17.5	11.9	13.09
226	28	41.7091713	-8.053866386	4	MONTALEGRE	2005	9	0	2	0	1	11.8	0	3.5	52.9	10.7	16.6	22.5	12.8	7.69
227	24	41.71617126	-7.767749786	4	MONTALEGRE	2005	9	0	5	0	1	13.7	0.06	3.7	56.4	9.5	16.3	23.2	11.8	7.07
228	24	41.71617126	-7.767749786	4	MONTALEGRE	2005	10	0	8	0	1	8.3	0.66	1.6	255.3	8.3	12.4	16.6	11.7	15.66
229	1	41.91685104	-8.570850372	1	PAREDES DE COURA	2005	10	0	17	0	1	7.8	0	2.1	307.1	12.8	16.7	20.6	14.7	17.06
230	139	39.55089951	-8.151060104	27	SARDOAL	2005	10	0	1	0	1	8.3	0	2	186	12.7	16.8	21	14.4	13.75
231	63	40.45653915	-8.442083359	16	ANADIA	2005	10	0	4	0	1	8.3	0	1.9	206.8	13	17.1	21.3	15	14.51
232	60	40.46208954	-8.009539604	17	S.PEDRO DO SUL	2005	10	0	15	0	1	8.3	0	1.9	206.8	13	17.1	21.3	15	14.51
233	67	40.2118	-8.43002	16	COIMBRA	2005	10	0	0	0	0	8.3	0	1.9	206.8	13	17.1	21.3	15	14.51
235	159	38.71405	-8.916166	29	ALCOCHETE	2005	9	0	0	0	0	11.1	0	4	7.7	16.6	22.1	27.7	16.6	2.01
236	81	40.01340103	-7.461139202	23	FUNDAO	2005	10	2	0	1	0	9	0	2	163.3	10.4	14.9	19.4	12.6	12.85
237	93	39.84479904	-7.501470089	23	IDANHA-A-NOVA	2005	10	33	0	1	0	8.9	0	2.1	166.1	12.1	16.5	21	13.8	13.7
238	93	39.84479904	-7.501470089	23	IDANHA-A-NOVA	2005	10	2	0	1	0	8.9	0	2.1	166.1	12.1	16.5	21	13.8	13.7
239	105	39.66978073	-7.647190094	22	VILA VELHA DE RODAO	2005	10	1120	0	1	0	8.9	0	2.1	166.1	12.1	16.5	21	13.8	13.7
240	89	39.89128876	-7.287069798	23	IDANHA-A-NOVA	2005	10	14440	0	1	0	9.4	0	2.3	145.3	12.2	16.9	21.6	13.8	12.33
241	205	37.49814	-7.516083	42	ALCOUTIM	2005	10	0	0	0	0	8.9	0	2.7	82.6	14.3	18.7	23.2	15.8	10.16
242	63	40.45654	-8.442083	16	ANADIA	2005	10	0	0	0	0	8.3	0	1.9	206.8	13	17.1	21.3	15	14.51
243	67	40.2118	-8.43002	16	COIMBRA	2005	10	0	0	0	0	8.3	0	1.9	206.8	13	17.1	21.3	15	14.51
244	163	38.65166855	-8.635000229	34	PALMELA	2005	10	744	0	1	0	7.6	0	2.3	157.7	15.2	19	22.8	16.1	11.55
245	143	39.25627899	-8.319250107	26	CHAMUSCA	2005	10	1	0	1	0	8.4	0	2.3	162.9	14.1	18.3	22.5	15.3	12.55
246	154	39.11047	-8.402278	30	CORUCHE	2005	10	0	0	0	0	8.4	0	2.3	162.9	14.1	18.3	22.5	15.3	12.55
247	145	39.0919	-9.3094	29	TORRES VEDRAS	2005	10	0	0	0	0	7.4	0	2.1	186	14.5	18.2	21.9	15.8	12.45
248	145	39.0919	-9.3094	29	TORRES VEDRAS	2005	10	0	0	0	0	7.4	0	2.1	186	14.5	18.2	21.9	15.8	12.45
249	105	39.66978073	-7.647190094	22	VILA VELHA DE RODAO	2005	10	235	0	1	0	8.9	0	2.1	166.1	12.1	16.5	21	13.8	13.7
250	89	39.89128876	-7.287069798	23	IDANHA-A-NOVA	2005	10	8506.666667	0	1	0	9.4	0	2.3	145.3	12.2	16.9	21.6	13.8	12.33
251	124	39.83200073	-8.220916748	21	SERT�	2005	10	2	0	1	0	8.3	0	2	186	12.7	16.8	21	14.4	13.75
252	124	39.83200073	-8.220916748	21	SERT�	2005	10	0	10	0	1	8.3	0	2	186	12.7	16.8	21	14.4	13.75
255	139	39.55089951	-8.151060104	27	SARDOAL	2005	10	54	0	1	0	8.3	0	2	186	12.7	16.8	21	14.4	13.75
256	178	38.66215134	-7.981609821	35	EVORA	2005	10	1	0	1	0	9.1	0	2.5	128.4	13.6	18.1	22.7	14.7	12.17
257	186	38.40761948	-7.553520203	36	REGUENGOS DE MONSARAZ	2005	10	383	0	1	0	9.1	0	2.6	109.1	14	18.5	23.1	15.2	11.54
258	188	38.34051895	-7.298389912	36	MOURAO	2005	10	2	0	1	0	10.2	0	2.8	99.8	13.5	18.6	23.7	14.9	11.97
260	1	41.91685104	-8.570850372	1	PAREDES DE COURA	2005	10	0	66	0	1	7.8	0	2.1	307.1	12.8	16.7	20.6	14.7	17.06
261	60	40.46208954	-8.009539604	17	S.PEDRO DO SUL	2005	10	0	8	0	1	8.3	0	1.9	206.8	13	17.1	21.3	15	14.51
262	60	40.46208954	-8.009539604	17	S.PEDRO DO SUL	2005	10	0	4	0	1	8.3	0	1.9	206.8	13	17.1	21.3	15	14.51
263	130	39.83594894	-8.906032562	20	LEIRIA	2005	10	0	5	0	1	7.9	0	2	198.8	13.9	17.8	21.8	15.4	13.57
264	64	40.51015854	-7.958449841	13	CARREGAL DO SAL	2005	10	0	1	0	1	8.3	0	1.9	206.2	11	15.1	19.3	13.3	14.62
265	64	40.51015854	-7.958449841	13	CARREGAL DO SAL	2005	10	0	3	0	1	8.3	0	1.9	206.2	11	15.1	19.3	13.3	14.62
266	63	40.45653915	-8.442083359	16	ANADIA	2005	10	0	5	0	1	8.3	0	1.9	206.8	13	17.1	21.3	15	14.51
267	63	40.45653915	-8.442083359	16	ANADIA	2005	10	0	6	0	1	8.3	0	1.9	206.8	13	17.1	21.3	15	14.51
268	131	39.73319244	-8.810360909	20	LEIRIA	2005	10	0	17	0	1	7.9	0	2	198.8	13.9	17.8	21.8	15.4	13.57
269	67	40.2118	-8.43002	16	COIMBRA	2005	10	0	0	0	0	8.3	0	1.9	206.8	13	17.1	21.3	15	14.51
270	143	39.25627899	-8.319250107	26	CHAMUSCA	2005	10	11	0	1	0	8.4	0	2.3	162.9	14.1	18.3	22.5	15.3	12.55
271	142	39.44591904	-8.399100304	26	CHAMUSCA	2005	10	0	1	0	1	8.4	0	2.3	162.9	14.1	18.3	22.5	15.3	12.55
272	165	39.43999863	-7.468332767	28	CASTELO DE VIDE	2005	10	3	0	1	0	9.7	0	2.5	133.8	12.2	17	21.9	13.5	12.11
273	193	38.035	-7.898361	38	BEJA	2005	10	0	0	0	0	9.1	0	2.6	109.1	14	18.5	23.1	15.2	11.54
274	60	40.46209	-8.00954	17	S.PEDRO DO SUL	2005	11	0	0	0	0	7	0.64	1.2	111.2	8.3	11.8	15.3	11	13.37
275	67	40.21179581	-8.430020332	16	COIMBRA	2005	11	0	19	0	1	7	0.64	1.2	111.2	8.3	11.8	15.3	11	13.37
276	63	40.45654	-8.442083	16	ANADIA	2005	11	0	0	0	0	7	0.64	1.2	111.2	8.3	11.8	15.3	11	13.37
277	162	38.73127747	-8.779027939	29	PALMELA	2005	10	8	0	1	0	7.6	0	2.3	157.7	15.2	19	22.8	16.1	11.55
278	159	38.71405411	-8.916166306	29	ALCOCHETE	2005	10	4	0	1	0	7.6	0	2.3	157.7	15.2	19	22.8	16.1	11.55
279	163	38.65166855	-8.635000229	34	PALMELA	2005	10	23	0	1	0	7.6	0	2.3	157.7	15.2	19	22.8	16.1	11.55
280	163	38.65166855	-8.635000229	34	PALMELA	2005	11	1	0	1	0	6.9	0	1.4	130.4	10.2	13.6	17.1	12.3	11.13
281	164	38.57881927	-8.939669609	33	PALMELA	2005	11	2	0	1	0	6.9	0	1.4	130.4	10.2	13.6	17.1	12.3	11.13
282	164	38.57882	-8.93967	33	PALMELA	2005	10	0	0	0	0	7.6	0	2.3	157.7	15.2	19	22.8	16.1	11.55
283	154	39.11047363	-8.402277946	30	CORUCHE	2005	11	13	0	1	0	7.1	0.14	1.3	105.5	9.2	12.7	16.3	11.6	11.37
284	143	39.25627899	-8.319250107	26	CHAMUSCA	2005	11	100	0	1	0	7.1	0.14	1.3	105.5	9.2	12.7	16.3	11.6	11.37
285	131	39.73319244	-8.810360909	20	LEIRIA	2005	11	0	84	0	1	6.8	0.18	1.3	134.3	9.1	12.5	15.9	11.4	13.11
286	130	39.83595	-8.906033	20	LEIRIA	2005	10	0	0	0	0	7.9	0	2	198.8	13.9	17.8	21.8	15.4	13.57
287	1	41.91685104	-8.570850372	1	PAREDES DE COURA	2005	11	0	51	0	1	7.4	0.89	1.4	116.9	8	11.7	15.4	10.8	17.45
288	188	38.34051895	-7.298389912	36	MOURAO	2005	10	53	0	1	0	10.2	0	2.8	99.8	13.5	18.6	23.7	14.9	11.97
289	186	38.40761948	-7.553520203	36	REGUENGOS DE MONSARAZ	2005	10	24	0	1	0	9.1	0	2.6	109.1	14	18.5	23.1	15.2	11.54
290	205	37.49813843	-7.516082764	42	ALCOUTIM	2005	10	35	0	1	0	8.9	0	2.7	82.6	14.3	18.7	23.2	15.8	10.16
291	206	37.1613	-7.901278	44	SAO BRAS DE ALPORTEL	2005	9	0	0	0	0	11.1	0	3.9	1.5	15.8	21.3	26.9	16.1	2.31
292	205	37.49813843	-7.516082764	42	ALCOUTIM	2005	9	0	1	0	1	11.1	0	3.9	1.5	15.8	21.3	26.9	16.1	2.31
293	204	37.26102829	-8.121999741	44	LOULE	2005	9	0	2	0	1	10.6	0	3.9	2.3	15.4	20.7	26	16	2
294	204	37.26102829	-8.121999741	44	LOULE	2005	9	0	1	0	1	10.6	0	3.9	2.3	15.4	20.7	26	16	2
295	205	37.49813843	-7.516082764	42	ALCOUTIM	2005	9	12	0	1	0	11.1	0	3.9	1.5	15.8	21.3	26.9	16.1	2.31
296	204	37.26102829	-8.121999741	44	LOULE	2005	10	1	0	1	0	8.3	0	2.5	84.6	14.2	18.3	22.5	15.8	9.92
297	60	40.46208954	-8.009539604	17	S.PEDRO DO SUL	2005	10	0	1	0	1	8.3	0	1.9	206.8	13	17.1	21.3	15	14.51
298	130	39.83594894	-8.906032562	20	LEIRIA	2005	10	0	3	0	1	7.9	0	2	198.8	13.9	17.8	21.8	15.4	13.57
299	139	39.55089951	-8.151060104	27	SARDOAL	2005	10	31	0	1	0	8.3	0	2	186	12.7	16.8	21	14.4	13.75
300	1	41.91685104	-8.570850372	1	PAREDES DE COURA	2005	10	0	45	0	1	7.8	0	2.1	307.1	12.8	16.7	20.6	14.7	17.06
301	163	38.65166855	-8.635000229	34	PALMELA	2005	10	44	0	1	0	7.6	0	2.3	157.7	15.2	19	22.8	16.1	11.55
302	159	38.71405411	-8.916166306	29	ALCOCHETE	2005	10	9	0	1	0	7.6	0	2.3	157.7	15.2	19	22.8	16.1	11.55
303	164	38.57881927	-8.939669609	33	PALMELA	2005	10	2	0	1	0	7.6	0	2.3	157.7	15.2	19	22.8	16.1	11.55
304	205	37.49814	-7.516083	42	ALCOUTIM	2005	10	0	0	0	0	8.9	0	2.7	82.6	14.3	18.7	23.2	15.8	10.16
305	89	39.89128876	-7.287069798	23	IDANHA-A-NOVA	2005	10	18658.53659	0	1	0	9.4	0	2.3	145.3	12.2	16.9	21.6	13.8	12.33
306	105	39.66978073	-7.647190094	22	VILA VELHA DE RODAO	2005	10	659	0	1	0	8.9	0	2.1	166.1	12.1	16.5	21	13.8	13.7
307	89	39.89128876	-7.287069798	23	IDANHA-A-NOVA	2005	11	37520.3252	0	1	0	8.2	2.37	1.3	50.8	6.7	10.8	14.9	10.2	10.94
308	105	39.66978073	-7.647190094	22	VILA VELHA DE RODAO	2005	11	1920	0	1	0	7.3	1.84	1.2	80.2	7.1	10.7	14.4	10.2	11.7
309	186	38.40761948	-7.553520203	36	REGUENGOS DE MONSARAZ	2005	11	18	0	1	0	8.1	0.5	1.4	86.9	8.5	12.5	16.6	11.7	9.25
310	139	39.5509	-8.15106	27	SARDOAL	2005	11	0	0	0	0	6.8	0.89	1.2	113	8	11.4	14.8	10.7	12.4
311	67	40.2118	-8.43002	16	COIMBRA	2005	11	0	0	0	0	7	0.64	1.2	111.2	8.3	11.8	15.3	11	13.37
312	63	40.45653915	-8.442083359	16	ANADIA	2005	11	0	1	0	1	7	0.64	1.2	111.2	8.3	11.8	15.3	11	13.37
313	64	40.51016	-7.95845	13	CARREGAL DO SAL	2005	11	0	0	0	0	7.8	3.78	1.2	83.6	5.8	9.7	13.6	9.5	13.26
314	60	40.46209	-8.00954	17	S.PEDRO DO SUL	2005	11	0	0	0	0	7	0.64	1.2	111.2	8.3	11.8	15.3	11	13.37
315	130	39.83594894	-8.906032562	20	LEIRIA	2005	11	0	5	0	1	6.8	0.18	1.3	134.3	9.1	12.5	15.9	11.4	13.11
316	154	39.11047363	-8.402277946	30	CORUCHE	2005	11	2	0	1	0	7.1	0.14	1.3	105.5	9.2	12.7	16.3	11.6	11.37
317	143	39.25627899	-8.319250107	26	CHAMUSCA	2005	11	0	1	0	1	7.1	0.14	1.3	105.5	9.2	12.7	16.3	11.6	11.37
320	183	38.44972	-7.481667	36	REGUENGOS DE MONSARAZ	2005	11	0	0	0	0	8.9	0.8	1.5	62.8	8.1	12.5	17	11.4	9.14
321	186	38.40762	-7.55352	36	REGUENGOS DE MONSARAZ	2005	11	0	0	0	0	8.1	0.5	1.4	86.9	8.5	12.5	16.6	11.7	9.25
322	12	41.13517	-8.131500244	9	PENAFIEL	2005	11	0	0	0	0	8.1	2.96	1.4	99.7	6.3	10.3	14.4	9.9	15.13
323	89	39.89128876	-7.287069798	23	IDANHA-A-NOVA	2005	11	18780.4878	0	1	0	8.2	2.37	1.3	50.8	6.7	10.8	14.9	10.2	10.94
325	164	38.57882	-8.93967	33	PALMELA	2005	11	0	0	0	0	6.9	0	1.4	130.4	10.2	13.6	17.1	12.3	11.13
327	164	38.57882	-8.93967	33	PALMELA	2005	11	0	0	0	0	6.9	0	1.4	130.4	10.2	13.6	17.1	12.3	11.13
328	89	39.89128876	-7.287069798	23	IDANHA-A-NOVA	2005	11	103	0	1	0	8.2	2.37	1.3	50.8	6.7	10.8	14.9	10.2	10.94
329	105	39.66978073	-7.647190094	22	VILA VELHA DE RODAO	2005	11	69	0	1	0	7.3	1.84	1.2	80.2	7.1	10.7	14.4	10.2	11.7
330	204	37.26103	-8.122	44	LOULE	2005	11	0	0	0	0	8.1	0.38	1.4	134	8.7	12.7	16.8	12.2	8.62
331	205	37.49814	-7.516083	42	ALCOUTIM	2005	10	0	0	0	0	8.9	0	2.7	82.6	14.3	18.7	23.2	15.8	10.16
332	205	37.49813843	-7.516082764	42	ALCOUTIM	2005	11	1	0	1	0	8.6	0.5	1.4	113.6	8.5	12.8	17.1	12.1	8.29
333	205	37.49813843	-7.516082764	42	ALCOUTIM	2005	11	6	0	1	0	8.6	0.5	1.4	113.6	8.5	12.8	17.1	12.1	8.29
334	204	37.26102829	-8.121999741	44	LOULE	2005	10	3	0	1	0	8.3	0	2.5	84.6	14.2	18.3	22.5	15.8	9.92
335	204	37.26102829	-8.121999741	44	LOULE	2005	10	0	1	0	1	8.3	0	2.5	84.6	14.2	18.3	22.5	15.8	9.92
336	205	37.49813843	-7.516082764	42	ALCOUTIM	2005	10	59	0	1	0	8.9	0	2.7	82.6	14.3	18.7	23.2	15.8	10.16
338	139	39.55089951	-8.151060104	27	SARDOAL	2005	11	0	2	0	1	6.8	0.89	1.2	113	8	11.4	14.8	10.7	12.4
339	60	40.46209	-8.00954	17	S.PEDRO DO SUL	2005	11	0	0	0	0	7	0.64	1.2	111.2	8.3	11.8	15.3	11	13.37
340	63	40.45653915	-8.442083359	16	ANADIA	2005	11	0	2	0	1	7	0.64	1.2	111.2	8.3	11.8	15.3	11	13.37
341	130	39.83594894	-8.906032562	20	LEIRIA	2005	11	0	6	0	1	6.8	0.18	1.3	134.3	9.1	12.5	15.9	11.4	13.11
342	131	39.73319244	-8.810360909	20	LEIRIA	2005	11	0	1	0	1	6.8	0.18	1.3	134.3	9.1	12.5	15.9	11.4	13.11
343	67	40.21179581	-8.430020332	16	COIMBRA	2005	11	0	1	0	1	7	0.64	1.2	111.2	8.3	11.8	15.3	11	13.37
344	68	40.15967178	-8.270554543	16	LOUSA	2005	11	0	9	0	1	7	0.64	1.2	111.2	8.3	11.8	15.3	11	13.37
345	1	41.91685104	-8.570850372	1	PAREDES DE COURA	2005	11	0	29	0	1	7.4	0.89	1.4	116.9	8	11.7	15.4	10.8	17.45
346	1	41.91685104	-8.570850372	1	PAREDES DE COURA	2005	11	0	8	0	1	7.4	0.89	1.4	116.9	8	11.7	15.4	10.8	17.45
347	2	41.82369614	-8.491555214	3	ARCOS DE VALDEVEZ	2005	11	0	7	0	1	7.6	6.49	1.2	96.6	4.4	8.2	12	8.6	16.62
348	162	38.73127747	-8.779027939	29	PALMELA	2005	11	4	0	1	0	6.9	0	1.4	130.4	10.2	13.6	17.1	12.3	11.13
349	163	38.65166855	-8.635000229	34	PALMELA	2005	11	37	0	1	0	6.9	0	1.4	130.4	10.2	13.6	17.1	12.3	11.13
350	154	39.11047	-8.402278	30	CORUCHE	2005	11	0	0	0	0	7.1	0.14	1.3	105.5	9.2	12.7	16.3	11.6	11.37
351	143	39.25627899	-8.319250107	26	CHAMUSCA	2005	11	7	0	1	0	7.1	0.14	1.3	105.5	9.2	12.7	16.3	11.6	11.37
352	24	41.71617	-7.767749786	4	MONTALEGRE	2005	11	0	0	0	0	8.1	9.7	1.2	72.3	3	7	11.1	7.9	15.51
353	24	41.71617	-7.767749786	4	MONTALEGRE	2005	11	0	0	0	0	8.1	9.7	1.2	72.3	3	7	11.1	7.9	15.51
354	24	41.71617126	-7.767749786	4	MONTALEGRE	2005	11	0	1	0	1	8.1	9.7	1.2	72.3	3	7	11.1	7.9	15.51
355	105	39.66978073	-7.647190094	22	VILA VELHA DE RODAO	2005	11	251	0	1	0	7.3	1.84	1.2	80.2	7.1	10.7	14.4	10.2	11.7
356	183	38.44972	-7.481667	36	REGUENGOS DE MONSARAZ	2005	11	0	0	0	0	8.9	0.8	1.5	62.8	8.1	12.5	17	11.4	9.14
357	186	38.40761948	-7.553520203	36	REGUENGOS DE MONSARAZ	2005	11	1	0	1	0	8.1	0.5	1.4	86.9	8.5	12.5	16.6	11.7	9.25
358	81	40.0134	-7.461139	23	FUNDAO	2005	11	0	0	0	0	8.2	5.26	1.2	54.2	5	9.1	13.2	9.1	11.68
359	80	40.19091034	-7.640736103	17	COVILHA	2005	11	0	1	0	1	7.4	4.68	1.2	84.7	5.3	9	12.7	9	12.65
360	56	41.05797	-7.09455	10	VILA NOVA DE FOZ COA	2005	11	0	0	0	0	8.5	8.51	1.2	57.8	3.5	7.7	12	8.3	13.04
361	139	39.5509	-8.15106	27	SARDOAL	2005	11	0	0	0	0	6.8	0.89	1.2	113	8	11.4	14.8	10.7	12.4
362	1	41.91685104	-8.570850372	1	PAREDES DE COURA	2005	11	0	80	0	1	7.4	0.89	1.4	116.9	8	11.7	15.4	10.8	17.45
363	130	39.83594894	-8.906032562	20	LEIRIA	2005	11	0	52	0	1	6.8	0.18	1.3	134.3	9.1	12.5	15.9	11.4	13.11
364	131	39.73319	-8.810361	20	LEIRIA	2005	11	0	0	0	0	6.8	0.18	1.3	134.3	9.1	12.5	15.9	11.4	13.11
365	64	40.51015854	-7.958449841	13	CARREGAL DO SAL	2005	11	0	7	0	1	7.8	3.78	1.2	83.6	5.8	9.7	13.6	9.5	13.26
366	60	40.46208954	-8.009539604	17	S.PEDRO DO SUL	2005	11	0	10	0	1	7	0.64	1.2	111.2	8.3	11.8	15.3	11	13.37
367	63	40.45653915	-8.442083359	16	ANADIA	2005	11	0	4	0	1	7	0.64	1.2	111.2	8.3	11.8	15.3	11	13.37
368	67	40.21179581	-8.430020332	16	COIMBRA	2005	11	0	7	0	1	7	0.64	1.2	111.2	8.3	11.8	15.3	11	13.37
369	203	37.75286102	-8.336305618	40	OURIQUE	2005	11	7	0	1	0	7.9	0.18	1.4	126.2	9.1	13	17	12.2	9.1
370	197	37.74666595	-7.550000191	42	SERPA	2005	11	6	0	1	0	8.6	0.38	1.5	101	8.7	13	17.3	12.1	8.77
371	193	38.035	-7.898361	38	BEJA	2005	11	0	0	0	0	8.1	0.5	1.4	86.9	8.5	12.5	16.6	11.7	9.25
372	143	39.25627899	-8.319250107	26	CHAMUSCA	2005	11	0	1	0	1	7.1	0.14	1.3	105.5	9.2	12.7	16.3	11.6	11.37
373	154	39.11047363	-8.402277946	30	CORUCHE	2005	11	3	0	1	0	7.1	0.14	1.3	105.5	9.2	12.7	16.3	11.6	11.37
374	163	38.65166855	-8.635000229	34	PALMELA	2005	11	6	0	1	0	6.9	0	1.4	130.4	10.2	13.6	17.1	12.3	11.13
375	164	38.57882	-8.93967	33	PALMELA	2005	11	0	0	0	0	6.9	0	1.4	130.4	10.2	13.6	17.1	12.3	11.13
376	162	38.73127747	-8.779027939	29	PALMELA	2005	11	1	0	1	0	6.9	0	1.4	130.4	10.2	13.6	17.1	12.3	11.13
377	186	38.40762	-7.55352	36	REGUENGOS DE MONSARAZ	2005	11	0	0	0	0	8.1	0.5	1.4	86.9	8.5	12.5	16.6	11.7	9.25
378	81	40.01340103	-7.461139202	23	FUNDAO	2005	11	2	0	1	0	8.2	5.26	1.2	54.2	5	9.1	13.2	9.1	11.68
379	80	40.19091034	-7.640736103	17	COVILHA	2005	11	1	0	1	0	7.4	4.68	1.2	84.7	5.3	9	12.7	9	12.65
380	183	38.44972	-7.481667	36	REGUENGOS DE MONSARAZ	2005	11	0	0	0	0	8.9	0.8	1.5	62.8	8.1	12.5	17	11.4	9.14
381	157	38.96583176	-8.698056221	30	CORUCHE	2005	11	5	0	1	0	6.9	0	1.4	130.4	10.2	13.6	17.1	12.3	11.13
382	157	38.96583176	-8.698056221	30	CORUCHE	2005	11	17	0	1	0	6.9	0	1.4	130.4	10.2	13.6	17.1	12.3	11.13
383	13	41.02351	-8.325249672	8	VILA NOVA DE GAIA	2005	11	0	0	0	0	8.1	2.96	1.4	99.7	6.3	10.3	14.4	9.9	15.13
384	67	40.21179581	-8.430020332	16	COIMBRA	2005	11	0	1	0	1	7	0.64	1.2	111.2	8.3	11.8	15.3	11	13.37
385	64	40.51016	-7.95845	13	CARREGAL DO SAL	2005	11	0	0	0	0	7.8	3.78	1.2	83.6	5.8	9.7	13.6	9.5	13.26
386	60	40.46209	-8.00954	17	S.PEDRO DO SUL	2005	11	0	0	0	0	7	0.64	1.2	111.2	8.3	11.8	15.3	11	13.37
387	63	40.45654	-8.442083	16	ANADIA	2005	11	0	0	0	0	7	0.64	1.2	111.2	8.3	11.8	15.3	11	13.37
388	130	39.83594894	-8.906032562	20	LEIRIA	2005	11	0	7	0	1	6.8	0.18	1.3	134.3	9.1	12.5	15.9	11.4	13.11
389	131	39.73319	-8.810361	20	LEIRIA	2005	11	0	0	0	0	6.8	0.18	1.3	134.3	9.1	12.5	15.9	11.4	13.11
391	154	39.11047	-8.402278	30	CORUCHE	2005	11	0	0	0	0	7.1	0.14	1.3	105.5	9.2	12.7	16.3	11.6	11.37
392	54	41.25155	-7.039444	10	MONCORVO	2005	11	0	0	0	0	8.5	8.51	1.2	57.8	3.5	7.7	12	8.3	13.04
393	1	41.91685104	-8.570850372	1	PAREDES DE COURA	2005	11	0	23	0	1	7.4	0.89	1.4	116.9	8	11.7	15.4	10.8	17.45
394	139	39.5509	-8.15106	27	SARDOAL	2005	12	0	0	0	0	7.2	3.39	1.1	59.5	6.1	9.7	13.3	9.2	10.53
395	105	39.66978073	-7.647190094	22	VILA VELHA DE RODAO	2005	11	15	0	1	0	7.3	1.84	1.2	80.2	7.1	10.7	14.4	10.2	11.7
396	186	38.40762	-7.55352	36	REGUENGOS DE MONSARAZ	2005	11	0	0	0	0	8.1	0.5	1.4	86.9	8.5	12.5	16.6	11.7	9.25
397	193	38.035	-7.898361	38	BEJA	2005	11	0	0	0	0	8.1	0.5	1.4	86.9	8.5	12.5	16.6	11.7	9.25
399	175	38.72556	-7.988056	31	ARRAIOLOS	2005	12	0	0	0	0	8.1	3.22	1.2	58.7	6.2	10.2	14.3	9.7	9.07
401	63	40.45654	-8.442083	16	ANADIA	2005	12	0	0	0	0	7.3	3.22	1.1	65.3	6.2	9.8	13.5	9.3	11.05
402	130	39.83595	-8.906033	20	LEIRIA	2005	12	0	0	0	0	6.9	1.66	1.2	63.3	7.3	10.7	14.2	9.9	10.97
403	131	39.73319	-8.810361	20	LEIRIA	2005	12	0	0	0	0	6.9	1.66	1.2	63.3	7.3	10.7	14.2	9.9	10.97
404	89	39.89128876	-7.287069798	23	IDANHA-A-NOVA	2005	11	9674.796748	0	1	0	8.2	2.37	1.3	50.8	6.7	10.8	14.9	10.2	10.94
405	80	40.19091034	-7.640736103	17	COVILHA	2005	11	0	1	0	1	7.4	4.68	1.2	84.7	5.3	9	12.7	9	12.65
406	89	39.89129	-7.28707	23	IDANHA-A-NOVA	2005	11	0	0	0	0	8.2	2.37	1.3	50.8	6.7	10.8	14.9	10.2	10.94
407	105	39.66978073	-7.647190094	22	VILA VELHA DE RODAO	2005	11	1	0	1	0	7.3	1.84	1.2	80.2	7.1	10.7	14.4	10.2	11.7
408	56	41.05797	-7.09455	10	VILA NOVA DE FOZ COA	2005	11	0	0	0	0	8.5	8.51	1.2	57.8	3.5	7.7	12	8.3	13.04
409	56	41.05797	-7.09455	10	VILA NOVA DE FOZ COA	2005	11	0	0	0	0	8.5	8.51	1.2	57.8	3.5	7.7	12	8.3	13.04
410	154	39.11047	-8.402278	30	CORUCHE	2005	12	0	0	0	0	7.4	1.66	1.2	58.8	7.3	11	14.7	10.1	10.02
411	143	39.25628	-8.31925	26	CHAMUSCA	2005	12	0	0	0	0	7.4	1.66	1.2	58.8	7.3	11	14.7	10.1	10.02
412	13	41.02350998	-8.325249672	8	VILA NOVA DE GAIA	2005	12	0	1	0	1	8	7.84	1.2	85.9	3.9	7.9	11.9	8.4	12.52
413	80	40.19091	-7.640736	17	COVILHA	2005	12	0	0	0	0	7.3	8.55	1.1	61.8	3.6	7.2	10.9	7.6	10.39
414	183	38.44972	-7.481667	36	REGUENGOS DE MONSARAZ	2005	12	0	0	0	0	9.1	4.45	1.2	56.2	5.5	10	14.6	9.8	8.41
415	186	38.40762	-7.55352	36	REGUENGOS DE MONSARAZ	2005	12	0	0	0	0	8.1	2.9	1.2	54.8	6.4	10.4	14.5	10.2	8.69
416	167	39.29	-7.478333	28	PORTALEGRE	2005	12	0	0	0	0	8.7	6.49	1.2	60.1	4.5	8.8	13.2	8.7	9.18
417	89	39.89128876	-7.287069798	23	IDANHA-A-NOVA	2005	12	64	0	1	0	8.3	5.85	1.1	60.9	4.8	8.9	13.1	8.8	9.61
418	105	39.66978073	-7.647190094	22	VILA VELHA DE RODAO	2005	12	7	0	1	0	7.7	5.03	1.1	61.4	5.2	9	12.9	8.8	9.96
419	1	41.91685104	-8.570850372	1	PAREDES DE COURA	2005	12	0	20	0	1	7.5	4.27	1.2	109.9	5.6	9.3	13.1	9.2	14.58
420	56	41.05797	-7.09455	10	VILA NOVA DE FOZ COA	2005	12	0	0	0	0	8.1	14.45	1	63.4	1.3	5.3	9.4	7	10.68
421	130	39.83594894	-8.906032562	20	LEIRIA	2005	12	0	4	0	1	6.9	1.66	1.2	63.3	7.3	10.7	14.2	9.9	10.97
422	131	39.73319244	-8.810360909	20	LEIRIA	2005	12	0	1	0	1	6.9	1.66	1.2	63.3	7.3	10.7	14.2	9.9	10.97
423	64	40.51015854	-7.958449841	13	CARREGAL DO SAL	2005	12	0	1	0	1	7.9	8.31	1.1	66.7	3.7	7.6	11.6	8.1	10.9
424	60	40.46208954	-8.009539604	17	S.PEDRO DO SUL	2005	12	0	100	0	1	7.3	3.22	1.1	65.3	6.2	9.8	13.5	9.3	11.05
426	63	40.45654	-8.442083	16	ANADIA	2005	12	0	0	0	0	7.3	3.22	1.1	65.3	6.2	9.8	13.5	9.3	11.05
428	139	39.5509	-8.15106	27	SARDOAL	2005	12	0	0	0	0	7.2	3.39	1.1	59.5	6.1	9.7	13.3	9.2	10.53
429	13	41.02350998	-8.325249672	8	VILA NOVA DE GAIA	2005	12	0	1	0	1	8	7.84	1.2	85.9	3.9	7.9	11.9	8.4	12.52
430	157	38.96583	-8.698056	30	CORUCHE	2005	12	0	0	0	0	6.9	0.52	1.3	55.6	8.5	11.9	15.4	10.8	10.02
431	1	41.91685104	-8.570850372	1	PAREDES DE COURA	2005	12	0	2	0	1	7.5	4.27	1.2	109.9	5.6	9.3	13.1	9.2	14.58
432	56	41.05797	-7.09455	10	VILA NOVA DE FOZ COA	2005	12	0	0	0	0	8.1	14.45	1	63.4	1.3	5.3	9.4	7	10.68
433	80	40.19091034	-7.640736103	17	COVILHA	2005	12	0	1	0	1	7.3	8.55	1.1	61.8	3.6	7.2	10.9	7.6	10.39
434	81	40.0134	-7.461139	23	FUNDAO	2005	12	0	0	0	0	7.9	9.52	1.1	60.8	3.2	7.1	11.1	7.7	9.74
435	105	39.66978073	-7.647190094	22	VILA VELHA DE RODAO	2005	12	3	0	1	0	7.7	5.03	1.1	61.4	5.2	9	12.9	8.8	9.96
436	89	39.89128876	-7.287069798	23	IDANHA-A-NOVA	2005	12	38	0	1	0	8.3	5.85	1.1	60.9	4.8	8.9	13.1	8.8	9.61
437	63	40.45653915	-8.442083359	16	ANADIA	2005	12	0	1	0	1	7.3	3.22	1.1	65.3	6.2	9.8	13.5	9.3	11.05
438	131	39.73319	-8.810361	20	LEIRIA	2005	12	0	0	0	0	6.9	1.66	1.2	63.3	7.3	10.7	14.2	9.9	10.97
439	130	39.83594894	-8.906032562	20	LEIRIA	2005	12	0	2	0	1	6.9	1.66	1.2	63.3	7.3	10.7	14.2	9.9	10.97
440	64	40.51015854	-7.958449841	13	CARREGAL DO SAL	2005	12	0	1	0	1	7.9	8.31	1.1	66.7	3.7	7.6	11.6	8.1	10.9
443	56	41.05797	-7.09455	10	VILA NOVA DE FOZ COA	2005	12	0	0	0	0	8.1	14.45	1	63.4	1.3	5.3	9.4	7	10.68
444	1	41.91685	-8.570850372	1	PAREDES DE COURA	2005	12	0	0	0	0	7.5	4.27	1.2	109.9	5.6	9.3	13.1	9.2	14.58
445	157	38.96583	-8.698056	30	CORUCHE	2005	12	0	0	0	0	6.9	0.52	1.3	55.6	8.5	11.9	15.4	10.8	10.02
446	12	41.13517	-8.131500244	9	PENAFIEL	2005	12	0	0	0	0	8	7.84	1.2	85.9	3.9	7.9	11.9	8.4	12.52
447	105	39.66978	-7.64719	22	VILA VELHA DE RODAO	2005	12	0	0	0	0	7.7	5.03	1.1	61.4	5.2	9	12.9	8.8	9.96
448	89	39.89128876	-7.287069798	23	IDANHA-A-NOVA	2005	12	1	0	1	0	8.3	5.85	1.1	60.9	4.8	8.9	13.1	8.8	9.61
449	80	40.19091	-7.640736	17	COVILHA	2005	12	0	0	0	0	7.3	8.55	1.1	61.8	3.6	7.2	10.9	7.6	10.39
450	131	39.73319244	-8.810360909	20	LEIRIA	2005	12	0	4	0	1	6.9	1.66	1.2	63.3	7.3	10.7	14.2	9.9	10.97
451	130	39.83594894	-8.906032562	20	LEIRIA	2005	12	0	103	0	1	6.9	1.66	1.2	63.3	7.3	10.7	14.2	9.9	10.97
452	67	40.2118	-8.43002	16	COIMBRA	2005	12	0	0	0	0	7.3	3.22	1.1	65.3	6.2	9.8	13.5	9.3	11.05
453	60	40.46208954	-8.009539604	17	S.PEDRO DO SUL	2005	12	0	1	0	1	7.3	3.22	1.1	65.3	6.2	9.8	13.5	9.3	11.05
454	64	40.51015854	-7.958449841	13	CARREGAL DO SAL	2005	12	0	5	0	1	7.9	8.31	1.1	66.7	3.7	7.6	11.6	8.1	10.9
455	63	40.45653915	-8.442083359	16	ANADIA	2005	12	0	1	0	1	7.3	3.22	1.1	65.3	6.2	9.8	13.5	9.3	11.05
456	1	41.91685104	-8.570850372	1	PAREDES DE COURA	2005	12	0	3	0	1	7.5	4.27	1.2	109.9	5.6	9.3	13.1	9.2	14.58
459	24	41.71617	-7.767749786	4	MONTALEGRE	2005	12	0	0	0	0	7.4	15.79	1	86.5	0.8	4.5	8.2	6.7	12.93
460	13	41.02351	-8.325249672	8	VILA NOVA DE GAIA	2005	12	0	0	0	0	8	7.84	1.2	85.9	3.9	7.9	11.9	8.4	12.52
461	13	41.02351	-8.325249672	8	VILA NOVA DE GAIA	2005	12	0	0	0	0	8	7.84	1.2	85.9	3.9	7.9	11.9	8.4	12.52
462	204	37.26102829	-8.121999741	44	LOULE	2005	11	0	1	0	1	8.1	0.38	1.4	134	8.7	12.7	16.8	12.2	8.62
463	204	37.26103	-8.122	44	LOULE	2005	12	0	0	0	0	7.6	1.78	1.2	45.5	7.2	11	14.8	10.7	8.27
464	204	37.26103	-8.122	44	LOULE	2005	12	0	0	0	0	7.6	1.78	1.2	45.5	7.2	11	14.8	10.7	8.27
465	204	37.26103	-8.122	44	LOULE	2005	12	0	0	0	0	7.6	1.78	1.2	45.5	7.2	11	14.8	10.7	8.27
466	205	37.49813843	-7.516082764	42	ALCOUTIM	2005	12	1	0	1	0	8.1	1.91	1.3	46.4	7.1	11.1	15.2	10.6	7.92
467	205	37.49814	-7.516083	42	ALCOUTIM	2005	12	0	0	0	0	8.1	1.91	1.3	46.4	7.1	11.1	15.2	10.6	7.92
468	205	37.49814	-7.516083	42	ALCOUTIM	2005	12	0	0	0	0	8.1	1.91	1.3	46.4	7.1	11.1	15.2	10.6	7.92
469	205	37.49814	-7.516083	42	ALCOUTIM	2005	12	0	0	0	0	8.1	1.91	1.3	46.4	7.1	11.1	15.2	10.6	7.92
470	205	37.49814	-7.516083	42	ALCOUTIM	2005	11	0	0	0	0	8.6	0.5	1.4	113.6	8.5	12.8	17.1	12.1	8.29
471	204	37.26102829	-8.121999741	44	LOULE	2005	11	0	1	0	1	8.1	0.38	1.4	134	8.7	12.7	16.8	12.2	8.62
472	204	37.26103	-8.122	44	LOULE	2005	11	0	0	0	0	8.1	0.38	1.4	134	8.7	12.7	16.8	12.2	8.62
473	131	39.73319	-8.810361	20	LEIRIA	2006	1	0	0	0	0	7.3	4.64	1.1	57.9	5.4	9	12.7	9.1	9.98
475	63	40.45654	-8.442083	16	ANADIA	2006	1	0	0	0	0	7.5	6.49	1.1	54.3	4.5	8.2	12	8.6	10.15
476	64	40.51016	-7.95845	13	CARREGAL DO SAL	2006	1	0	0	0	0	8.1	12.86	1	48.3	1.9	5.9	10	7.4	9.89
477	180	38.65	-7.981389	35	EVORA	2006	1	0	0	0	0	8.3	6.71	1.2	38.1	4.4	8.5	12.7	8.7	9
478	1	41.91685	-8.570850372	1	PAREDES DE COURA	2006	1	0	0	0	0	8.5	7.38	1.3	62.4	4.1	8.3	12.6	8.6	10.55
480	106	39.69924164	-7.589139938	23	VILA VELHA DE RODAO	2006	1	0	1	0	1	7.8	9.28	1.1	43.2	3.3	7.2	11.1	7.9	9.96
481	89	39.89128876	-7.287069798	23	IDANHA-A-NOVA	2006	1	1	0	1	0	8.8	10.53	1.1	33	2.8	7.2	11.6	7.8	9.95
482	120	39.73927	-7.40152	23	CASTELO BRANCO	2006	1	0	0	0	0	8.8	10.53	1.1	33	2.8	7.2	11.6	7.8	9.95
483	105	39.66978	-7.64719	22	VILA VELHA DE RODAO	2006	1	0	0	0	0	7.8	9.28	1.1	43.2	3.3	7.2	11.1	7.9	9.96
484	93	39.8448	-7.50147	23	IDANHA-A-NOVA	2006	1	0	0	0	0	7.8	9.28	1.1	43.2	3.3	7.2	11.1	7.9	9.96
485	122	40.01756	-7.32161	23	IDANHA-A-NOVA	2006	1	0	0	0	0	8.5	14.45	1.1	35.8	1.3	5.5	9.8	6.8	9.7
486	13	41.02351	-8.325249672	8	VILA NOVA DE GAIA	2006	1	0	0	0	0	9.2	12.6	1.1	54.8	2	6.6	11.2	7.8	10.14
487	157	38.96583176	-8.698056221	30	CORUCHE	2005	12	13	0	1	0	6.9	0.52	1.3	55.6	8.5	11.9	15.4	10.8	10.02
488	205	37.49813843	-7.516082764	42	ALCOUTIM	2005	11	41	0	1	0	8.6	0.5	1.4	113.6	8.5	12.8	17.1	12.1	8.29
489	205	37.49813843	-7.516082764	42	ALCOUTIM	2005	11	88	0	1	0	8.6	0.5	1.4	113.6	8.5	12.8	17.1	12.1	8.29
490	130	39.83594894	-8.906032562	20	LEIRIA	2006	1	0	5	0	1	7.3	4.64	1.1	57.9	5.4	9	12.7	9.1	9.98
491	60	40.46208954	-8.009539604	17	S.PEDRO DO SUL	2006	1	0	26	0	1	7.5	6.49	1.1	54.3	4.5	8.2	12	8.6	10.15
492	143	39.25628	-8.31925	26	CHAMUSCA	2006	1	0	0	0	0	7.6	4.64	1.2	48.2	5.4	9.2	13	9.1	9.9
493	186	38.40762	-7.55352	36	REGUENGOS DE MONSARAZ	2005	12	0	0	0	0	8.1	2.9	1.2	54.8	6.4	10.4	14.5	10.2	8.69
494	105	39.66978	-7.64719	22	VILA VELHA DE RODAO	2005	12	0	0	0	0	7.7	5.03	1.1	61.4	5.2	9	12.9	8.8	9.96
495	89	39.89129	-7.28707	23	IDANHA-A-NOVA	2005	12	0	0	0	0	8.3	5.85	1.1	60.9	4.8	8.9	13.1	8.8	9.61
496	89	39.89129	-7.28707	23	IDANHA-A-NOVA	2006	1	0	0	0	0	8.8	10.53	1.1	33	2.8	7.2	11.6	7.8	9.95
497	105	39.66978073	-7.647190094	22	VILA VELHA DE RODAO	2006	1	0	1	0	1	7.8	9.28	1.1	43.2	3.3	7.2	11.1	7.9	9.96
498	81	40.0134	-7.461139	23	FUNDAO	2006	1	0	0	0	0	8.5	14.45	1.1	35.8	1.3	5.5	9.8	6.8	9.7
499	193	38.035	-7.898361	38	BEJA	2006	1	0	0	0	0	8.5	6.06	1.2	47.1	4.7	8.9	13.2	9.1	8.78
500	130	39.83595	-8.906033	20	LEIRIA	2006	1	0	0	0	0	7.3	4.64	1.1	57.9	5.4	9	12.7	9.1	9.98
501	131	39.73319	-8.810361	20	LEIRIA	2006	1	0	0	0	0	7.3	4.64	1.1	57.9	5.4	9	12.7	9.1	9.98
502	64	40.51016	-7.95845	13	CARREGAL DO SAL	2006	1	0	0	0	0	8.1	12.86	1	48.3	1.9	5.9	10	7.4	9.89
503	60	40.46209	-8.00954	17	S.PEDRO DO SUL	2006	1	0	0	0	0	7.5	6.49	1.1	54.3	4.5	8.2	12	8.6	10.15
504	63	40.45654	-8.442083	16	ANADIA	2006	1	0	0	0	0	7.5	6.49	1.1	54.3	4.5	8.2	12	8.6	10.15
506	1	41.91685	-8.570850372	1	PAREDES DE COURA	2006	1	0	0	0	0	8.5	7.38	1.3	62.4	4.1	8.3	12.6	8.6	10.55
508	143	39.25627899	-8.319250107	26	CHAMUSCA	2006	1	0	3	0	1	7.6	4.64	1.2	48.2	5.4	9.2	13	9.1	9.9
509	13	41.02351	-8.325249672	8	VILA NOVA DE GAIA	2006	1	0	0	0	0	9.2	12.6	1.1	54.8	2	6.6	11.2	7.8	10.14
510	163	38.65166855	-8.635000229	34	PALMELA	2005	11	1	0	1	0	6.9	0	1.4	130.4	10.2	13.6	17.1	12.3	11.13
511	163	38.65167	-8.635	34	PALMELA	2005	12	0	0	0	0	6.9	0.52	1.3	55.6	8.5	11.9	15.4	10.8	10.02
512	159	38.71405	-8.916166	29	ALCOCHETE	2006	1	0	0	0	0	7.1	2.75	1.2	53.3	6.5	10	13.6	9.8	9.71
513	159	38.71405	-8.916166	29	ALCOCHETE	2005	12	0	0	0	0	6.9	0.52	1.3	55.6	8.5	11.9	15.4	10.8	10.02
514	162	38.73128	-8.779028	29	PALMELA	2006	1	0	0	0	0	7.1	2.75	1.2	53.3	6.5	10	13.6	9.8	9.71
515	162	38.73128	-8.779028	29	PALMELA	2005	12	0	0	0	0	6.9	0.52	1.3	55.6	8.5	11.9	15.4	10.8	10.02
516	164	38.57882	-8.93967	33	PALMELA	2006	1	0	0	0	0	7.1	2.75	1.2	53.3	6.5	10	13.6	9.8	9.71
517	89	39.89128876	-7.287069798	23	IDANHA-A-NOVA	2006	1	3	0	1	0	8.8	10.53	1.1	33	2.8	7.2	11.6	7.8	9.95
518	105	39.66978	-7.64719	22	VILA VELHA DE RODAO	2006	1	0	0	0	0	7.8	9.28	1.1	43.2	3.3	7.2	11.1	7.9	9.96
519	1	41.91685	-8.570850372	1	PAREDES DE COURA	2006	1	0	0	0	0	8.5	7.38	1.3	62.4	4.1	8.3	12.6	8.6	10.55
520	149	38.90749	-8.89998	29	BENAVENTE	2006	1	0	0	0	0	7.1	2.75	1.2	53.3	6.5	10	13.6	9.8	9.71
521	157	38.96583	-8.698056	30	CORUCHE	2006	1	0	0	0	0	7.1	2.75	1.2	53.3	6.5	10	13.6	9.8	9.71
522	151	38.9479	-8.70441	30	BENAVENTE	2006	1	0	0	0	0	7.1	2.75	1.2	53.3	6.5	10	13.6	9.8	9.71
523	131	39.73319244	-8.810360909	20	LEIRIA	2006	1	0	1	0	1	7.3	4.64	1.1	57.9	5.4	9	12.7	9.1	9.98
524	130	39.83594894	-8.906032562	20	LEIRIA	2006	1	0	1	0	1	7.3	4.64	1.1	57.9	5.4	9	12.7	9.1	9.98
525	60	40.46208954	-8.009539604	17	S.PEDRO DO SUL	2006	1	0	1	0	1	7.5	6.49	1.1	54.3	4.5	8.2	12	8.6	10.15
526	64	40.51015854	-7.958449841	13	CARREGAL DO SAL	2006	1	0	4	0	1	8.1	12.86	1	48.3	1.9	5.9	10	7.4	9.89
527	67	40.21179581	-8.430020332	16	COIMBRA	2006	1	0	2	0	1	7.5	6.49	1.1	54.3	4.5	8.2	12	8.6	10.15
528	139	39.55089951	-8.151060104	27	SARDOAL	2006	1	0	4	0	1	7.3	6.93	1.1	53.1	4.3	7.9	11.6	8.4	10.1
529	143	39.25628	-8.31925	26	CHAMUSCA	2006	1	0	0	0	0	7.6	4.64	1.2	48.2	5.4	9.2	13	9.1	9.9
530	173	39.04333	-7.893333	31	AVIS	2006	1	0	0	0	0	8.1	6.49	1.2	39.7	4.5	8.5	12.6	8.6	9.83
531	63	40.45654	-8.442083	16	ANADIA	2006	1	0	0	0	0	7.5	6.49	1.1	54.3	4.5	8.2	12	8.6	10.15
532	154	39.11047	-8.402278	30	CORUCHE	2006	1	0	0	0	0	7.6	4.64	1.2	48.2	5.4	9.2	13	9.1	9.9
533	13	41.02351	-8.325249672	8	VILA NOVA DE GAIA	2006	1	0	0	0	0	9.2	12.6	1.1	54.8	2	6.6	11.2	7.8	10.14
534	56	41.05797	-7.09455	10	VILA NOVA DE FOZ COA	2006	1	0	0	0	0	8.6	19.5	0.9	40.5	-0.6	3.7	8	6.4	9.38
535	89	39.89129	-7.28707	23	IDANHA-A-NOVA	2006	1	0	0	0	0	8.8	10.53	1.1	33	2.8	7.2	11.6	7.8	9.95
536	105	39.66978	-7.64719	22	VILA VELHA DE RODAO	2006	1	0	0	0	0	7.8	9.28	1.1	43.2	3.3	7.2	11.1	7.9	9.96
537	81	40.0134	-7.461139	23	FUNDAO	2006	1	0	0	0	0	8.5	14.45	1.1	35.8	1.3	5.5	9.8	6.8	9.7
538	193	38.035	-7.898361	38	BEJA	2006	1	0	0	0	0	8.5	6.06	1.2	47.1	4.7	8.9	13.2	9.1	8.78
539	193	38.035	-7.898361	38	BEJA	2006	1	0	0	0	0	8.5	6.06	1.2	47.1	4.7	8.9	13.2	9.1	8.78
540	60	40.46208954	-8.009539604	17	S.PEDRO DO SUL	2006	1	0	3	0	1	7.5	6.49	1.1	54.3	4.5	8.2	12	8.6	10.15
541	64	40.51015854	-7.958449841	13	CARREGAL DO SAL	2006	1	0	4	0	1	8.1	12.86	1	48.3	1.9	5.9	10	7.4	9.89
542	63	40.45654	-8.442083	16	ANADIA	2006	1	0	0	0	0	7.5	6.49	1.1	54.3	4.5	8.2	12	8.6	10.15
543	67	40.21179581	-8.430020332	16	COIMBRA	2006	1	0	1	0	1	7.5	6.49	1.1	54.3	4.5	8.2	12	8.6	10.15
544	157	38.96583	-8.698056	30	CORUCHE	2006	1	0	0	0	0	7.1	2.75	1.2	53.3	6.5	10	13.6	9.8	9.71
563	105	39.66978	-7.64719	22	VILA VELHA DE RODAO	2006	1	0	0	0	0	7.8	9.28	1.1	43.2	3.3	7.2	11.1	7.9	9.96
564	89	39.89129	-7.28707	23	IDANHA-A-NOVA	2006	1	0	0	0	0	8.8	10.53	1.1	33	2.8	7.2	11.6	7.8	9.95
565	24	41.71617	-7.767749786	4	MONTALEGRE	2006	1	0	0	0	0	8.8	21.27	1	48.4	-1.3	3.1	7.5	6.1	10
566	24	41.71617	-7.767749786	4	MONTALEGRE	2006	1	0	0	0	0	8.8	21.27	1	48.4	-1.3	3.1	7.5	6.1	10
568	36	41.70418	-7.82205	4	BOTICAS	2006	1	0	0	0	0	8.8	21.27	1	48.4	-1.3	3.1	7.5	6.1	10
574	186	38.40762	-7.55352	36	REGUENGOS DE MONSARAZ	2006	1	0	0	0	0	8.5	6.06	1.2	47.1	4.7	8.9	13.2	9.1	8.78
576	64	40.51015854	-7.958449841	13	CARREGAL DO SAL	2006	1	0	1	0	1	8.1	12.86	1	48.3	1.9	5.9	10	7.4	9.89
577	60	40.46209	-8.00954	17	S.PEDRO DO SUL	2006	1	0	0	0	0	7.5	6.49	1.1	54.3	4.5	8.2	12	8.6	10.15
578	131	39.73319	-8.810361	20	LEIRIA	2006	1	0	0	0	0	7.3	4.64	1.1	57.9	5.4	9	12.7	9.1	9.98
579	130	39.83595	-8.906033	20	LEIRIA	2006	1	0	0	0	0	7.3	4.64	1.1	57.9	5.4	9	12.7	9.1	9.98
580	67	40.2118	-8.43002	16	COIMBRA	2006	1	0	0	0	0	7.5	6.49	1.1	54.3	4.5	8.2	12	8.6	10.15
581	63	40.45654	-8.442083	16	ANADIA	2006	1	0	0	0	0	7.5	6.49	1.1	54.3	4.5	8.2	12	8.6	10.15
582	131	39.73319	-8.810361	20	LEIRIA	2006	1	0	0	0	0	7.3	4.64	1.1	57.9	5.4	9	12.7	9.1	9.98
583	130	39.83594894	-8.906032562	20	LEIRIA	2006	1	0	4	0	1	7.3	4.64	1.1	57.9	5.4	9	12.7	9.1	9.98
584	157	38.96583	-8.698056	30	CORUCHE	2006	1	0	0	0	0	7.1	2.75	1.2	53.3	6.5	10	13.6	9.8	9.71
585	154	39.11047	-8.402278	30	CORUCHE	2006	1	0	0	0	0	7.6	4.64	1.2	48.2	5.4	9.2	13	9.1	9.9
586	143	39.25628	-8.31925	26	CHAMUSCA	2006	1	0	0	0	0	7.6	4.64	1.2	48.2	5.4	9.2	13	9.1	9.9
587	141	39.22073	-8.699761	26	SANTAREM	2006	2	0	0	0	0	8	2.91	1.6	85.5	6.2	10.2	14.2	9.2	10.23
589	81	40.0134	-7.461139	23	FUNDAO	2006	2	0	0	0	0	10.4	13.54	1.6	65.9	1.1	6.3	11.5	6.7	9.35
590	89	39.89129	-7.28707	23	IDANHA-A-NOVA	2006	1	0	0	0	0	8.8	10.53	1.1	33	2.8	7.2	11.6	7.8	9.95
591	105	39.66978	-7.64719	22	VILA VELHA DE RODAO	2006	2	0	0	0	0	9.1	7.72	1.6	74.2	3.6	8.1	12.7	7.7	9.7
592	186	38.40762	-7.55352	36	REGUENGOS DE MONSARAZ	2006	1	0	0	0	0	8.5	6.06	1.2	47.1	4.7	8.9	13.2	9.1	8.78
593	186	38.40762	-7.55352	36	REGUENGOS DE MONSARAZ	2006	2	0	0	0	0	9.1	4.37	1.8	43.3	5.3	9.8	14.4	9	9.7
595	56	41.05797	-7.09455	10	VILA NOVA DE FOZ COA	2006	1	0	0	0	0	8.6	19.5	0.9	40.5	-0.6	3.7	8	6.4	9.38
605	139	39.5509	-8.15106	27	SARDOAL	2006	2	0	0	0	0	8.3	5.66	1.6	87.7	4.6	8.7	12.9	8.1	10.28
606	60	40.46208954	-8.009539604	17	S.PEDRO DO SUL	2006	2	0	1	0	1	8.6	5.47	1.5	89.2	4.7	9	13.3	8.5	10.42
607	64	40.51015854	-7.958449841	13	CARREGAL DO SAL	2006	2	0	2	0	1	9.9	11.38	1.6	85.5	2	6.9	11.9	7.1	9.92
608	63	40.45653915	-8.442083359	16	ANADIA	2006	1	0	1	0	1	7.5	6.49	1.1	54.3	4.5	8.2	12	8.6	10.15
609	131	39.73319	-8.810361	20	LEIRIA	2006	2	0	0	0	0	8.2	3.85	1.6	91.1	5.6	9.7	13.8	9	10.59
610	130	39.83594894	-8.906032562	20	LEIRIA	2006	2	0	4	0	1	8.2	3.85	1.6	91.1	5.6	9.7	13.8	9	10.59
611	67	40.21179581	-8.430020332	16	COIMBRA	2006	2	0	1	0	1	8.6	5.47	1.5	89.2	4.7	9	13.3	8.5	10.42
613	143	39.25628	-8.31925	26	CHAMUSCA	2006	2	0	0	0	0	8.6	3.69	1.7	72.3	5.7	10	14.3	9	9.86
614	154	39.11047	-8.402278	30	CORUCHE	2006	2	0	0	0	0	8.6	3.69	1.7	72.3	5.7	10	14.3	9	9.86
616	13	41.02351	-8.325249672	8	VILA NOVA DE GAIA	2006	2	0	0	0	0	10.5	11.14	1.7	95.9	2.1	7.3	12.6	7.6	10.84
617	1	41.91685104	-8.570850372	1	PAREDES DE COURA	2006	2	0	3	0	1	9.4	7.29	1.7	106.4	3.8	8.5	13.2	8.4	12.19
618	56	41.05797	-7.09455	10	VILA NOVA DE FOZ COA	2006	2	0	0	0	0	11.2	17.61	1.7	74.4	-0.6	5	10.6	5.9	9.36
620	105	39.66978	-7.64719	22	VILA VELHA DE RODAO	2006	2	0	0	0	0	9.1	7.72	1.6	74.2	3.6	8.1	12.7	7.7	9.7
621	165	39.44	-7.468333	28	CASTELO DE VIDE	2006	2	0	0	0	0	9.9	8.83	1.7	54.9	3.1	8	13	7.5	9.55
622	167	39.29	-7.478333	28	PORTALEGRE	2006	2	0	0	0	0	9.9	8.83	1.7	54.9	3.1	8	13	7.5	9.55
623	81	40.01340103	-7.461139202	23	FUNDAO	2006	2	1	0	1	0	10.4	13.54	1.6	65.9	1.1	6.3	11.5	6.7	9.35
624	204	37.26103	-8.122	44	LOULE	2006	2	0	0	0	0	8.3	3.37	1.6	46	5.9	10	14.2	9.5	10.08
625	205	37.49814	-7.516083	42	ALCOUTIM	2006	1	0	0	0	0	9	5.03	1.4	71	5.2	9.7	14.2	9.3	9.19
626	204	37.26103	-8.122	44	LOULE	2006	1	0	0	0	0	8.3	4.64	1.3	73	5.4	9.5	13.7	9.4	9.25
627	205	37.49813843	-7.516082764	42	ALCOUTIM	2006	2	0	1	0	1	8.8	3.53	1.8	38.5	5.8	10.2	14.6	9.4	10.04
628	204	37.26103	-8.122	44	LOULE	2006	1	0	0	0	0	8.3	4.64	1.3	73	5.4	9.5	13.7	9.4	9.25
629	204	37.26102829	-8.121999741	44	LOULE	2006	2	0	2	0	1	8.3	3.37	1.6	46	5.9	10	14.2	9.5	10.08
630	205	37.49814	-7.516083	42	ALCOUTIM	2006	2	0	0	0	0	8.8	3.53	1.8	38.5	5.8	10.2	14.6	9.4	10.04
632	204	37.26103	-8.122	44	LOULE	2006	1	0	0	0	0	8.3	4.64	1.3	73	5.4	9.5	13.7	9.4	9.25
633	204	37.26102829	-8.121999741	44	LOULE	2006	1	0	1	0	1	8.3	4.64	1.3	73	5.4	9.5	13.7	9.4	9.25
634	205	37.49813843	-7.516082764	42	ALCOUTIM	2006	1	1	0	1	0	9	5.03	1.4	71	5.2	9.7	14.2	9.3	9.19
635	205	37.49813843	-7.516082764	42	ALCOUTIM	2006	1	1	0	1	0	9	5.03	1.4	71	5.2	9.7	14.2	9.3	9.19
636	139	39.5509	-8.15106	27	SARDOAL	2006	2	0	0	0	0	8.3	5.66	1.6	87.7	4.6	8.7	12.9	8.1	10.28
637	157	38.96583	-8.698056	30	CORUCHE	2006	2	0	0	0	0	8.2	2.09	1.7	72.7	6.8	10.9	15	9.7	9.94
638	130	39.83594894	-8.906032562	20	LEIRIA	2006	2	0	28	0	1	8.2	3.85	1.6	91.1	5.6	9.7	13.8	9	10.59
639	131	39.73319244	-8.810360909	20	LEIRIA	2006	2	0	3	0	1	8.2	3.85	1.6	91.1	5.6	9.7	13.8	9	10.59
640	67	40.21179581	-8.430020332	16	COIMBRA	2006	2	0	2	0	1	8.6	5.47	1.5	89.2	4.7	9	13.3	8.5	10.42
641	63	40.45654	-8.442083	16	ANADIA	2006	2	0	0	0	0	8.6	5.47	1.5	89.2	4.7	9	13.3	8.5	10.42
642	60	40.46209	-8.00954	17	S.PEDRO DO SUL	2006	2	0	0	0	0	8.6	5.47	1.5	89.2	4.7	9	13.3	8.5	10.42
643	64	40.51015854	-7.958449841	13	CARREGAL DO SAL	2006	2	0	1	0	1	9.9	11.38	1.6	85.5	2	6.9	11.9	7.1	9.92
644	130	39.83595	-8.906033	20	LEIRIA	2006	2	0	0	0	0	8.2	3.85	1.6	91.1	5.6	9.7	13.8	9	10.59
645	131	39.73319244	-8.810360909	20	LEIRIA	2006	2	0	1	0	1	8.2	3.85	1.6	91.1	5.6	9.7	13.8	9	10.59
646	67	40.21179581	-8.430020332	16	COIMBRA	2006	2	0	2	0	1	8.6	5.47	1.5	89.2	4.7	9	13.3	8.5	10.42
647	63	40.45654	-8.442083	16	ANADIA	2006	2	0	0	0	0	8.6	5.47	1.5	89.2	4.7	9	13.3	8.5	10.42
648	64	40.51015854	-7.958449841	13	CARREGAL DO SAL	2006	2	0	1	0	1	9.9	11.38	1.6	85.5	2	6.9	11.9	7.1	9.92
649	60	40.46209	-8.00954	17	S.PEDRO DO SUL	2006	2	0	0	0	0	8.6	5.47	1.5	89.2	4.7	9	13.3	8.5	10.42
650	105	39.66978	-7.64719	22	VILA VELHA DE RODAO	2006	2	0	0	0	0	9.1	7.72	1.6	74.2	3.6	8.1	12.7	7.7	9.7
651	89	39.89129	-7.28707	23	IDANHA-A-NOVA	2006	2	0	0	0	0	10.3	8.83	1.7	57.6	3.1	8.2	13.4	7.7	9.14
652	154	39.11047	-8.402278	30	CORUCHE	2006	2	0	0	0	0	8.6	3.69	1.7	72.3	5.7	10	14.3	9	9.86
653	143	39.25627899	-8.319250107	26	CHAMUSCA	2006	2	0	2	0	1	8.6	3.69	1.7	72.3	5.7	10	14.3	9	9.86
654	141	39.22073	-8.699761	26	SANTAREM	2006	2	0	0	0	0	8	2.91	1.6	85.5	6.2	10.2	14.2	9.2	10.23
656	173	39.04333	-7.893333	31	AVIS	2006	2	0	0	0	0	9.3	5.28	1.7	61.7	4.8	9.4	14.1	8.6	9.59
658	1	41.91685104	-8.570850372	1	PAREDES DE COURA	2006	2	0	2	0	1	9.4	7.29	1.7	106.4	3.8	8.5	13.2	8.4	12.19
659	105	39.66978073	-7.647190094	22	VILA VELHA DE RODAO	2006	2	0	2	0	1	9.1	7.72	1.6	74.2	3.6	8.1	12.7	7.7	9.7
660	89	39.89128876	-7.287069798	23	IDANHA-A-NOVA	2006	2	2	0	1	0	10.3	8.83	1.7	57.6	3.1	8.2	13.4	7.7	9.14
661	81	40.0134	-7.461139	23	FUNDAO	2006	2	0	0	0	0	10.4	13.54	1.6	65.9	1.1	6.3	11.5	6.7	9.35
662	56	41.05797	-7.09455	10	VILA NOVA DE FOZ COA	2006	2	0	0	0	0	11.2	17.61	1.7	74.4	-0.6	5	10.6	5.9	9.36
667	81	40.0134	-7.461139	23	FUNDAO	2006	2	0	0	0	0	10.4	13.54	1.6	65.9	1.1	6.3	11.5	6.7	9.35
668	154	39.11047	-8.402278	30	CORUCHE	2006	2	0	0	0	0	8.6	3.69	1.7	72.3	5.7	10	14.3	9	9.86
670	1	41.91685104	-8.570850372	1	PAREDES DE COURA	2006	2	0	1	0	1	9.4	7.29	1.7	106.4	3.8	8.5	13.2	8.4	12.19
671	56	41.05797	-7.09455	10	VILA NOVA DE FOZ COA	2006	2	0	0	0	0	11.2	17.61	1.7	74.4	-0.6	5	10.6	5.9	9.36
672	24	41.71617	-7.767749786	4	MONTALEGRE	2006	2	0	0	0	0	10.9	19.66	1.6	90.3	-1.5	4	9.5	5.8	10.64
674	24	41.71617	-7.767749786	4	MONTALEGRE	2006	2	0	0	0	0	10.9	19.66	1.6	90.3	-1.5	4	9.5	5.8	10.64
675	13	41.02351	-8.325249672	8	VILA NOVA DE GAIA	2006	2	0	0	0	0	10.5	11.14	1.7	95.9	2.1	7.3	12.6	7.6	10.84
676	13	41.02351	-8.325249672	8	VILA NOVA DE GAIA	2006	2	0	0	0	0	10.5	11.14	1.7	95.9	2.1	7.3	12.6	7.6	10.84
677	193	38.035	-7.898361	38	BEJA	2006	2	0	0	0	0	9.1	4.37	1.8	43.3	5.3	9.8	14.4	9	9.7
679	67	40.21179581	-8.430020332	16	COIMBRA	2006	2	0	5	0	1	8.6	5.47	1.5	89.2	4.7	9	13.3	8.5	10.42
680	63	40.45653915	-8.442083359	16	ANADIA	2006	2	0	2	0	1	8.6	5.47	1.5	89.2	4.7	9	13.3	8.5	10.42
681	60	40.46209	-8.00954	17	S.PEDRO DO SUL	2006	2	0	0	0	0	8.6	5.47	1.5	89.2	4.7	9	13.3	8.5	10.42
682	64	40.51015854	-7.958449841	13	CARREGAL DO SAL	2006	2	0	14	0	1	9.9	11.38	1.6	85.5	2	6.9	11.9	7.1	9.92
690	105	39.66978073	-7.647190094	22	VILA VELHA DE RODAO	2006	3	0	1	0	1	7.2	0.83	2.2	130.3	8.1	11.7	15.3	9.5	16.5
691	130	39.83594894	-8.906032562	20	LEIRIA	2006	3	0	196	0	1	6.4	0.02	2.1	155.5	9.7	12.9	16.1	10.5	18.1
692	131	39.73319244	-8.810360909	20	LEIRIA	2006	3	0	23	0	1	6.4	0.02	2.1	155.5	9.7	12.9	16.1	10.5	18.1
693	63	40.45653915	-8.442083359	16	ANADIA	2006	3	0	6	0	1	6.4	0.11	2	158.6	9.3	12.5	15.7	10.1	18.28
694	60	40.46209	-8.00954	17	S.PEDRO DO SUL	2006	3	0	0	0	0	6.4	0.11	2	158.6	9.3	12.5	15.7	10.1	18.28
695	67	40.2118	-8.43002	16	COIMBRA	2006	3	0	0	0	0	6.4	0.11	2	158.6	9.3	12.5	15.7	10.1	18.28
696	131	39.73319	-8.810361	20	LEIRIA	2006	3	0	0	0	0	6.4	0.02	2.1	155.5	9.7	12.9	16.1	10.5	18.1
697	64	40.51015854	-7.958449841	13	CARREGAL DO SAL	2006	3	0	9	0	1	7.4	1.91	2.2	156.2	7.1	10.8	14.5	8.7	17.69
699	89	39.89128876	-7.287069798	23	IDANHA-A-NOVA	2006	3	0	40	0	1	8.5	0.92	2.4	107	8	12.2	16.5	9.5	15.6
700	105	39.66978073	-7.647190094	22	VILA VELHA DE RODAO	2006	3	0	5	0	1	7.2	0.83	2.2	130.3	8.1	11.7	15.3	9.5	16.5
701	1	41.91685	-8.570850372	1	PAREDES DE COURA	2006	3	0	0	0	0	6.5	0.19	2.4	215.9	9.1	12.3	15.6	9.6	22.13
702	81	40.0134	-7.461139	23	FUNDAO	2006	3	0	0	0	0	8.3	3.22	2.3	120.9	6.2	10.3	14.5	8.3	16.18
703	89	39.89129	-7.28707	23	IDANHA-A-NOVA	2006	3	0	0	0	0	8.5	0.92	2.4	107	8	12.2	16.5	9.5	15.6
704	143	39.25628	-8.31925	26	CHAMUSCA	2006	3	0	0	0	0	7.2	0.02	2.2	129.4	9.7	13.3	16.9	10.7	16.31
705	154	39.11047	-8.402278	30	CORUCHE	2006	3	0	0	0	0	7.2	0.02	2.2	129.4	9.7	13.3	16.9	10.7	16.31
706	139	39.55089951	-8.151060104	27	SARDOAL	2006	3	0	7	0	1	6.5	0.28	2	148.1	8.9	12.1	15.4	9.8	17.54
707	130	39.83594894	-8.906032562	20	LEIRIA	2006	3	0	1	0	1	6.4	0.02	2.1	155.5	9.7	12.9	16.1	10.5	18.1
709	143	39.25628	-8.31925	26	CHAMUSCA	2006	3	0	0	0	0	7.2	0.02	2.2	129.4	9.7	13.3	16.9	10.7	16.31
710	1	41.91685104	-8.570850372	1	PAREDES DE COURA	2006	3	0	37	0	1	6.5	0.19	2.4	215.9	9.1	12.3	15.6	9.6	22.13
713	13	41.02351	-8.325249672	8	VILA NOVA DE GAIA	2006	3	0	0	0	0	7.5	1.54	2.3	185	7.4	11.1	14.9	9	19.67
714	81	40.0134	-7.461139	23	FUNDAO	2006	3	0	0	0	0	8.3	3.22	2.3	120.9	6.2	10.3	14.5	8.3	16.18
715	165	39.44	-7.468333	28	CASTELO DE VIDE	2006	3	0	0	0	0	8.5	1.31	2.4	100.2	7.6	11.8	16.1	9.3	14.49
716	167	39.29	-7.478333	28	PORTALEGRE	2006	3	0	0	0	0	8.5	1.31	2.4	100.2	7.6	11.8	16.1	9.3	14.49
717	178	38.66215	-7.98161	35	EVORA	2006	3	0	0	0	0	8.3	0.33	2.4	97.9	8.8	12.9	17.1	10.3	13.75
718	164	38.57882	-8.93967	33	PALMELA	2006	1	0	0	0	0	7.1	2.75	1.2	53.3	6.5	10	13.6	9.8	9.71
719	163	38.65167	-8.635	34	PALMELA	2006	3	0	0	0	0	7.2	0	2.3	128.4	10.4	14	17.6	11.3	16.13
720	163	38.65167	-8.635	34	PALMELA	2006	2	0	0	0	0	8.2	2.09	1.7	72.7	6.8	10.9	15	9.7	9.94
721	163	38.65167	-8.635	34	PALMELA	2006	1	0	0	0	0	7.1	2.75	1.2	53.3	6.5	10	13.6	9.8	9.71
723	56	41.05797	-7.09455	10	VILA NOVA DE FOZ COA	2006	3	0	0	0	0	8.4	5.43	2.3	139.6	5	9.2	13.4	7.6	16.98
724	67	40.2118	-8.43002	16	COIMBRA	2006	3	0	0	0	0	6.4	0.11	2	158.6	9.3	12.5	15.7	10.1	18.28
725	139	39.55089951	-8.151060104	27	SARDOAL	2006	3	0	2	0	1	6.5	0.28	2	148.1	8.9	12.1	15.4	9.8	17.54
726	63	40.45653915	-8.442083359	16	ANADIA	2006	3	0	15	0	1	6.4	0.11	2	158.6	9.3	12.5	15.7	10.1	18.28
727	60	40.46208954	-8.009539604	17	S.PEDRO DO SUL	2006	3	0	2	0	1	6.4	0.11	2	158.6	9.3	12.5	15.7	10.1	18.28
728	64	40.51015854	-7.958449841	13	CARREGAL DO SAL	2006	3	0	2	0	1	7.4	1.91	2.2	156.2	7.1	10.8	14.5	8.7	17.69
729	131	39.73319244	-8.810360909	20	LEIRIA	2006	3	0	1	0	1	6.4	0.02	2.1	155.5	9.7	12.9	16.1	10.5	18.1
730	130	39.83594894	-8.906032562	20	LEIRIA	2006	3	0	93	0	1	6.4	0.02	2.1	155.5	9.7	12.9	16.1	10.5	18.1
731	56	41.05797	-7.09455	10	VILA NOVA DE FOZ COA	2006	3	0	0	0	0	8.4	5.43	2.3	139.6	5	9.2	13.4	7.6	16.98
732	1	41.91685104	-8.570850372	1	PAREDES DE COURA	2006	3	0	68	0	1	6.5	0.19	2.4	215.9	9.1	12.3	15.6	9.6	22.13
733	13	41.02351	-8.325249672	8	VILA NOVA DE GAIA	2006	3	0	0	0	0	7.5	1.54	2.3	185	7.4	11.1	14.9	9	19.67
734	89	39.89128876	-7.287069798	23	IDANHA-A-NOVA	2006	3	0	5	0	1	8.5	0.92	2.4	107	8	12.2	16.5	9.5	15.6
735	105	39.66978073	-7.647190094	22	VILA VELHA DE RODAO	2006	3	0	40.6504065	0	1	7.2	0.83	2.2	130.3	8.1	11.7	15.3	9.5	16.5
736	81	40.0134	-7.461139	23	FUNDAO	2006	3	0	0	0	0	8.3	3.22	2.3	120.9	6.2	10.3	14.5	8.3	16.18
737	139	39.55089951	-8.151060104	27	SARDOAL	2006	3	0	2	0	1	6.5	0.28	2	148.1	8.9	12.1	15.4	9.8	17.54
738	178	38.66215	-7.98161	35	EVORA	2006	3	0	0	0	0	8.3	0.33	2.4	97.9	8.8	12.9	17.1	10.3	13.75
739	187	38.40433	-7.554133	36	REGUENGOS DE MONSARAZ	2006	3	0	0	0	0	8.3	0.23	2.4	79.1	9	13.1	17.3	10.7	13.1
740	187	38.40433	-7.554133	36	REGUENGOS DE MONSARAZ	2006	3	0	0	0	0	8.3	0.23	2.4	79.1	9	13.1	17.3	10.7	13.1
741	173	39.04333496	-7.893332958	31	AVIS	2006	3	0	1	0	1	7.8	0.15	2.3	112.7	9.2	13.1	17	10.3	15.64
742	170	38.428	-7.518	36	PORTALEGRE	2006	3	0	0	0	0	8.3	0.23	2.4	79.1	9	13.1	17.3	10.7	13.1
743	157	38.96583176	-8.698056221	30	CORUCHE	2006	3	0	1	0	1	7.2	0	2.3	128.4	10.4	14	17.6	11.3	16.13
744	130	39.83594894	-8.906032562	20	LEIRIA	2006	3	0	720	0	1	6.4	0.02	2.1	155.5	9.7	12.9	16.1	10.5	18.1
745	131	39.73319244	-8.810360909	20	LEIRIA	2006	3	0	7	0	1	6.4	0.02	2.1	155.5	9.7	12.9	16.1	10.5	18.1
750	67	40.21179581	-8.430020332	16	COIMBRA	2006	3	0	7	0	1	6.4	0.11	2	158.6	9.3	12.5	15.7	10.1	18.28
751	63	40.45653915	-8.442083359	16	ANADIA	2006	3	0	3	0	1	6.4	0.11	2	158.6	9.3	12.5	15.7	10.1	18.28
752	64	40.51015854	-7.958449841	13	CARREGAL DO SAL	2006	3	0	12	0	1	7.4	1.91	2.2	156.2	7.1	10.8	14.5	8.7	17.69
753	60	40.46208954	-8.009539604	17	S.PEDRO DO SUL	2006	3	0	4	0	1	6.4	0.11	2	158.6	9.3	12.5	15.7	10.1	18.28
761	1	41.91685104	-8.570850372	1	PAREDES DE COURA	2006	3	0	41	0	1	6.5	0.19	2.4	215.9	9.1	12.3	15.6	9.6	22.13
762	167	39.29	-7.478333	28	PORTALEGRE	2006	3	0	0	0	0	8.5	1.31	2.4	100.2	7.6	11.8	16.1	9.3	14.49
763	81	40.0134	-7.461139	23	FUNDAO	2006	3	0	0	0	0	8.3	3.22	2.3	120.9	6.2	10.3	14.5	8.3	16.18
764	105	39.66978	-7.64719	22	VILA VELHA DE RODAO	2006	3	0	0	0	0	7.2	0.83	2.2	130.3	8.1	11.7	15.3	9.5	16.5
765	89	39.89128876	-7.287069798	23	IDANHA-A-NOVA	2006	3	0	3	0	1	8.5	0.92	2.4	107	8	12.2	16.5	9.5	15.6
766	13	41.02350998	-8.325249672	8	VILA NOVA DE GAIA	2006	3	0	3	0	1	7.5	1.54	2.3	185	7.4	11.1	14.9	9	19.67
767	180	38.65	-7.981389	35	EVORA	2006	3	0	0	0	0	8.3	0.33	2.4	97.9	8.8	12.9	17.1	10.3	13.75
769	139	39.55089951	-8.151060104	27	SARDOAL	2006	3	0	13	0	1	6.5	0.28	2	148.1	8.9	12.1	15.4	9.8	17.54
770	130	39.83594894	-8.906032562	20	LEIRIA	2006	3	0	15	0	1	6.4	0.02	2.1	155.5	9.7	12.9	16.1	10.5	18.1
771	131	39.73319244	-8.810360909	20	LEIRIA	2006	3	0	6	0	1	6.4	0.02	2.1	155.5	9.7	12.9	16.1	10.5	18.1
772	63	40.45653915	-8.442083359	16	ANADIA	2006	3	0	12	0	1	6.4	0.11	2	158.6	9.3	12.5	15.7	10.1	18.28
773	67	40.21179581	-8.430020332	16	COIMBRA	2006	3	0	2	0	1	6.4	0.11	2	158.6	9.3	12.5	15.7	10.1	18.28
774	60	40.46208954	-8.009539604	17	S.PEDRO DO SUL	2006	3	0	15	0	1	6.4	0.11	2	158.6	9.3	12.5	15.7	10.1	18.28
775	64	40.51015854	-7.958449841	13	CARREGAL DO SAL	2006	3	0	294	0	1	7.4	1.91	2.2	156.2	7.1	10.8	14.5	8.7	17.69
776	56	41.05796814	-7.094550133	10	VILA NOVA DE FOZ COA	2006	3	0	1	0	1	8.4	5.43	2.3	139.6	5	9.2	13.4	7.6	16.98
777	157	38.96583176	-8.698056221	30	CORUCHE	2006	3	5	0	1	0	7.2	0	2.3	128.4	10.4	14	17.6	11.3	16.13
780	24	41.71617	-7.767749786	4	MONTALEGRE	2006	3	0	0	0	0	8.1	6.93	2.3	179.3	4.3	8.3	12.4	7	19.72
781	1	41.91685104	-8.570850372	1	PAREDES DE COURA	2006	3	0	22	0	1	6.5	0.19	2.4	215.9	9.1	12.3	15.6	9.6	22.13
782	24	41.71617	-7.767749786	4	MONTALEGRE	2006	3	0	0	0	0	8.1	6.93	2.3	179.3	4.3	8.3	12.4	7	19.72
787	187	38.40433	-7.554133	36	REGUENGOS DE MONSARAZ	2006	3	0	0	0	0	8.3	0.23	2.4	79.1	9	13.1	17.3	10.7	13.1
788	165	39.44	-7.468333	28	CASTELO DE VIDE	2006	3	0	0	0	0	8.5	1.31	2.4	100.2	7.6	11.8	16.1	9.3	14.49
789	193	38.035	-7.898361	38	BEJA	2006	3	0	0	0	0	8.3	0.23	2.4	79.1	9	13.1	17.3	10.7	13.1
790	13	41.02351	-8.325249672	8	VILA NOVA DE GAIA	2006	3	0	0	0	0	7.5	1.54	2.3	185	7.4	11.1	14.9	9	19.67
791	56	41.05797	-7.09455	10	VILA NOVA DE FOZ COA	2006	3	0	0	0	0	8.4	5.43	2.3	139.6	5	9.2	13.4	7.6	16.98
792	81	40.0134	-7.461139	23	FUNDAO	2006	3	0	0	0	0	8.3	3.22	2.3	120.9	6.2	10.3	14.5	8.3	16.18
793	105	39.66978073	-7.647190094	22	VILA VELHA DE RODAO	2006	3	3	0	1	0	7.2	0.83	2.2	130.3	8.1	11.7	15.3	9.5	16.5
794	89	39.89128876	-7.287069798	23	IDANHA-A-NOVA	2006	3	7479.674797	0	1	0	8.5	0.92	2.4	107	8	12.2	16.5	9.5	15.6
795	180	38.65	-7.981389	35	EVORA	2006	4	0	0	0	0	9.9	0	3.3	41.6	10.7	15.6	20.6	11.6	9.02
796	187	38.40433121	-7.554132938	36	REGUENGOS DE MONSARAZ	2006	3	5	0	1	0	8.3	0.23	2.4	79.1	9	13.1	17.3	10.7	13.1
797	139	39.55089951	-8.151060104	27	SARDOAL	2006	4	0	6	0	1	8.9	0	3	71.2	10.5	14.9	19.4	11.3	10.1
798	157	38.96583176	-8.698056221	30	CORUCHE	2006	4	21	0	1	0	8.4	0	3.3	52.7	12.5	16.7	20.9	12.6	9.01
799	130	39.83594894	-8.906032562	20	LEIRIA	2006	4	0	1382.113821	0	1	8.5	0	3	72.1	11.3	15.5	19.8	12	9.63
800	204	37.26103	-8.122	44	LOULE	2006	2	0	0	0	0	8.3	3.37	1.6	46	5.9	10	14.2	9.5	10.08
801	204	37.26102829	-8.121999741	44	LOULE	2006	4	0	14	0	1	8.1	0	3.1	61.9	11.3	15.3	19.4	12.6	7.89
802	205	37.49814	-7.516083	42	ALCOUTIM	2006	2	0	0	0	0	8.8	3.53	1.8	38.5	5.8	10.2	14.6	9.4	10.04
803	205	37.49814	-7.516083	42	ALCOUTIM	2006	3	0	0	0	0	8.2	0.28	2.3	61.2	8.9	13	17.1	11.1	13.41
804	205	37.49814	-7.516083	42	ALCOUTIM	2006	2	0	0	0	0	8.8	3.53	1.8	38.5	5.8	10.2	14.6	9.4	10.04
805	204	37.26102829	-8.121999741	44	LOULE	2006	3	0	73	0	1	7.7	0.28	2.2	64.2	8.9	12.7	16.6	11.1	13.96
806	204	37.26103	-8.122	44	LOULE	2006	2	0	0	0	0	8.3	3.37	1.6	46	5.9	10	14.2	9.5	10.08
807	205	37.49814	-7.516083	42	ALCOUTIM	2006	3	0	0	0	0	8.2	0.28	2.3	61.2	8.9	13	17.1	11.1	13.41
808	131	39.73319244	-8.810360909	20	LEIRIA	2006	4	0	228	0	1	8.5	0	3	72.1	11.3	15.5	19.8	12	9.63
809	63	40.45654	-8.442083	16	ANADIA	2006	4	0	0	0	0	9.1	0	3	75.3	10.7	15.2	19.8	11.7	10
810	67	40.21179581	-8.430020332	16	COIMBRA	2006	4	0	1	0	1	9.1	0	3	75.3	10.7	15.2	19.8	11.7	10
811	64	40.51015854	-7.958449841	13	CARREGAL DO SAL	2006	4	0	125	0	1	10.5	0.57	3.3	75.8	8.4	13.6	18.9	10.2	9.89
812	60	40.46208954	-8.009539604	17	S.PEDRO DO SUL	2006	4	0	16	0	1	9.1	0	3	75.3	10.7	15.2	19.8	11.7	10
813	1	41.91685104	-8.570850372	1	PAREDES DE COURA	2006	4	0	147	0	1	9.4	0.08	3.4	90	9.4	14.1	18.8	11	8.9
814	56	41.05796814	-7.094550133	10	VILA NOVA DE FOZ COA	2006	4	0	1	0	1	11.8	2.96	3.4	68.8	6.3	12.2	18.1	9	9.77
815	89	39.89128876	-7.287069798	23	IDANHA-A-NOVA	2006	4	16463.41463	0	1	0	11	0.06	3.4	47.9	9.5	15	20.5	10.9	9.85
816	105	39.66978073	-7.647190094	22	VILA VELHA DE RODAO	2006	4	0	12	0	1	9.8	0.02	3.2	60.2	9.7	14.6	19.5	10.9	10.12
817	81	40.0134	-7.461139	23	FUNDAO	2006	4	0	0	0	0	11.3	1.27	3.3	57.9	7.6	13.2	18.9	9.7	10.14
818	193	38.035	-7.898361	38	BEJA	2006	4	0	0	0	0	9.4	0	3.3	46.4	11.2	15.9	20.6	12	8.31
819	187	38.40433121	-7.554132938	36	REGUENGOS DE MONSARAZ	2006	4	40.6504065	0	1	0	9.4	0	3.3	46.4	11.2	15.9	20.6	12	8.31
820	173	39.04333	-7.893333	31	AVIS	2006	4	0	0	0	0	9.8	0	3.3	49.2	10.9	15.8	20.7	11.7	9.66
825	13	41.02350998	-8.325249672	8	VILA NOVA DE GAIA	2006	4	0	16	0	1	10.5	0.72	3.3	84.2	8.2	13.4	18.7	10.4	9.45
826	205	37.49813843	-7.516082764	42	ALCOUTIM	2006	3	9	0	1	0	8.2	0.28	2.3	61.2	8.9	13	17.1	11.1	13.41
827	204	37.26102829	-8.121999741	44	LOULE	2006	3	0	16	0	1	7.7	0.28	2.2	64.2	8.9	12.7	16.6	11.1	13.96
828	67	40.21179581	-8.430020332	16	COIMBRA	2006	4	0	4	0	1	9.1	0	3	75.3	10.7	15.2	19.8	11.7	10
829	60	40.46208954	-8.009539604	17	S.PEDRO DO SUL	2006	4	0	6	0	1	9.1	0	3	75.3	10.7	15.2	19.8	11.7	10
830	64	40.51015854	-7.958449841	13	CARREGAL DO SAL	2006	4	0	7	0	1	10.5	0.57	3.3	75.8	8.4	13.6	18.9	10.2	9.89
831	63	40.45653915	-8.442083359	16	ANADIA	2006	4	0	8	0	1	9.1	0	3	75.3	10.7	15.2	19.8	11.7	10
832	131	39.73319244	-8.810360909	20	LEIRIA	2006	4	0	7	0	1	8.5	0	3	72.1	11.3	15.5	19.8	12	9.63
833	130	39.83594894	-8.906032562	20	LEIRIA	2006	4	0	487.804878	0	1	8.5	0	3	72.1	11.3	15.5	19.8	12	9.63
834	157	38.96583	-8.698056	30	CORUCHE	2006	4	0	0	0	0	8.4	0	3.3	52.7	12.5	16.7	20.9	12.6	9.01
835	139	39.55089951	-8.151060104	27	SARDOAL	2006	4	0	1	0	1	8.9	0	3	71.2	10.5	14.9	19.4	11.3	10.1
836	1	41.91685104	-8.570850372	1	PAREDES DE COURA	2006	4	0	31	0	1	9.4	0.08	3.4	90	9.4	14.1	18.8	11	8.9
837	180	38.65	-7.981389	35	EVORA	2006	4	0	0	0	0	9.9	0	3.3	41.6	10.7	15.6	20.6	11.6	9.02
838	193	38.035	-7.898361	38	BEJA	2006	4	0	0	0	0	9.4	0	3.3	46.4	11.2	15.9	20.6	12	8.31
841	56	41.05797	-7.09455	10	VILA NOVA DE FOZ COA	2006	4	0	0	0	0	11.8	2.96	3.4	68.8	6.3	12.2	18.1	9	9.77
842	187	38.40433	-7.554133	36	REGUENGOS DE MONSARAZ	2006	4	0	0	0	0	9.4	0	3.3	46.4	11.2	15.9	20.6	12	8.31
843	167	39.29	-7.478333	28	PORTALEGRE	2006	4	0	0	0	0	10.7	0.06	3.5	42.9	9.5	14.8	20.2	10.7	9.65
844	180	38.65	-7.981389	35	EVORA	2006	4	0	0	0	0	9.9	0	3.3	41.6	10.7	15.6	20.6	11.6	9.02
845	67	40.2118	-8.43002	16	COIMBRA	2006	4	0	0	0	0	9.1	0	3	75.3	10.7	15.2	19.8	11.7	10
846	63	40.45653915	-8.442083359	16	ANADIA	2006	4	0	34	0	1	9.1	0	3	75.3	10.7	15.2	19.8	11.7	10
847	64	40.51015854	-7.958449841	13	CARREGAL DO SAL	2006	4	0	60	0	1	10.5	0.57	3.3	75.8	8.4	13.6	18.9	10.2	9.89
848	60	40.46208954	-8.009539604	17	S.PEDRO DO SUL	2006	4	0	3	0	1	9.1	0	3	75.3	10.7	15.2	19.8	11.7	10
849	130	39.83594894	-8.906032562	20	LEIRIA	2006	4	0	160	0	1	8.5	0	3	72.1	11.3	15.5	19.8	12	9.63
850	131	39.73319244	-8.810360909	20	LEIRIA	2006	4	0	1	0	1	8.5	0	3	72.1	11.3	15.5	19.8	12	9.63
851	157	38.96583176	-8.698056221	30	CORUCHE	2006	4	5	0	1	0	8.4	0	3.3	52.7	12.5	16.7	20.9	12.6	9.01
852	13	41.02351	-8.325249672	8	VILA NOVA DE GAIA	2006	4	0	0	0	0	10.5	0.72	3.3	84.2	8.2	13.4	18.7	10.4	9.45
853	1	41.91685104	-8.570850372	1	PAREDES DE COURA	2006	4	0	17	0	1	9.4	0.08	3.4	90	9.4	14.1	18.8	11	8.9
854	13	41.02351	-8.325249672	8	VILA NOVA DE GAIA	2006	4	0	0	0	0	10.5	0.72	3.3	84.2	8.2	13.4	18.7	10.4	9.45
855	55	39.16036	-8.81549	25	SAO JOAO DA PESQUEIRA	2006	4	0	0	0	0	8.2	0	3.2	65.5	12	16.1	20.2	12.2	9.35
856	81	40.0134	-7.461139	23	FUNDAO	2006	4	0	0	0	0	11.3	1.27	3.3	57.9	7.6	13.2	18.9	9.7	10.14
857	105	39.66978073	-7.647190094	22	VILA VELHA DE RODAO	2006	4	0	2	0	1	9.8	0.02	3.2	60.2	9.7	14.6	19.5	10.9	10.12
858	89	39.89128876	-7.287069798	23	IDANHA-A-NOVA	2006	4	0	5	0	1	11	0.06	3.4	47.9	9.5	15	20.5	10.9	9.85
859	193	38.035	-7.898361	38	BEJA	2006	4	0	0	0	0	9.4	0	3.3	46.4	11.2	15.9	20.6	12	8.31
860	63	40.45653915	-8.442083359	16	ANADIA	2006	4	0	406.504065	0	1	9.1	0	3	75.3	10.7	15.2	19.8	11.7	10
861	60	40.46208954	-8.009539604	17	S.PEDRO DO SUL	2006	4	0	96	0	1	9.1	0	3	75.3	10.7	15.2	19.8	11.7	10
862	64	40.51015854	-7.958449841	13	CARREGAL DO SAL	2006	4	0	263	0	1	10.5	0.57	3.3	75.8	8.4	13.6	18.9	10.2	9.89
863	67	40.2118	-8.43002	16	COIMBRA	2006	4	0	0	0	0	9.1	0	3	75.3	10.7	15.2	19.8	11.7	10
864	130	39.83594894	-8.906032562	20	LEIRIA	2006	4	0	880	0	1	8.5	0	3	72.1	11.3	15.5	19.8	12	9.63
865	131	39.73319244	-8.810360909	20	LEIRIA	2006	4	0	1	0	1	8.5	0	3	72.1	11.3	15.5	19.8	12	9.63
866	165	39.44	-7.468333	28	CASTELO DE VIDE	2006	4	0	0	0	0	10.7	0.06	3.5	42.9	9.5	14.8	20.2	10.7	9.65
868	13	41.02351	-8.325249672	8	VILA NOVA DE GAIA	2006	4	0	0	0	0	10.5	0.72	3.3	84.2	8.2	13.4	18.7	10.4	9.45
869	105	39.66978073	-7.647190094	22	VILA VELHA DE RODAO	2006	4	0	21	0	1	9.8	0.02	3.2	60.2	9.7	14.6	19.5	10.9	10.12
870	89	39.89128876	-7.287069798	23	IDANHA-A-NOVA	2006	4	0	81.30081301	0	1	11	0.06	3.4	47.9	9.5	15	20.5	10.9	9.85
871	187	38.40433121	-7.554132938	36	REGUENGOS DE MONSARAZ	2006	4	1	0	1	0	9.4	0	3.3	46.4	11.2	15.9	20.6	12	8.31
872	187	38.40433	-7.554133	36	REGUENGOS DE MONSARAZ	2006	4	0	0	0	0	9.4	0	3.3	46.4	11.2	15.9	20.6	12	8.31
873	81	40.0134	-7.461139	23	FUNDAO	2006	4	0	0	0	0	11.3	1.27	3.3	57.9	7.6	13.2	18.9	9.7	10.14
874	81	40.0134	-7.461139	23	FUNDAO	2006	4	0	0	0	0	11.3	1.27	3.3	57.9	7.6	13.2	18.9	9.7	10.14
875	89	39.89128876	-7.287069798	23	IDANHA-A-NOVA	2006	4	0	203.2520325	0	1	11	0.06	3.4	47.9	9.5	15	20.5	10.9	9.85
876	105	39.66978073	-7.647190094	22	VILA VELHA DE RODAO	2006	4	0	40.6504065	0	1	9.8	0.02	3.2	60.2	9.7	14.6	19.5	10.9	10.12
877	130	39.83594894	-8.906032562	20	LEIRIA	2006	5	0	95	0	1	10.6	0	3.7	8.6	13.1	18.4	23.7	13.6	1.92
878	131	39.73319244	-8.810360909	20	LEIRIA	2006	5	0	10	0	1	10.6	0	3.7	8.6	13.1	18.4	23.7	13.6	1.92
879	67	40.21179581	-8.430020332	16	COIMBRA	2006	5	0	5	0	1	11.3	0	3.7	18.5	12.6	18.2	23.9	13.4	2.31
880	64	40.51015854	-7.958449841	13	CARREGAL DO SAL	2006	5	0	107	0	1	12.5	0	4.3	28.5	10.7	16.9	23.2	11.9	2.61
881	60	40.46208954	-8.009539604	17	S.PEDRO DO SUL	2006	5	0	23	0	1	11.3	0	3.7	18.5	12.6	18.2	23.9	13.4	2.31
882	63	40.45653915	-8.442083359	16	ANADIA	2006	5	0	68	0	1	11.3	0	3.7	18.5	12.6	18.2	23.9	13.4	2.31
883	139	39.55089951	-8.151060104	27	SARDOAL	2006	5	0	40	0	1	11.4	0	3.9	13.8	12.4	18.1	23.8	12.9	1.59
884	24	41.71617	-7.767749786	4	MONTALEGRE	2006	4	0	0	0	0	11.5	5.26	3.1	84.4	5	10.7	16.5	8.5	9.92
885	24	41.71617	-7.767749786	4	MONTALEGRE	2006	4	0	0	0	0	11.5	5.26	3.1	84.4	5	10.7	16.5	8.5	9.92
886	24	41.71617	-7.767749786	4	MONTALEGRE	2006	4	0	0	0	0	11.5	5.26	3.1	84.4	5	10.7	16.5	8.5	9.92
887	24	41.71617126	-7.767749786	4	MONTALEGRE	2006	4	0	19	0	1	11.5	5.26	3.1	84.4	5	10.7	16.5	8.5	9.92
888	1	41.91685104	-8.570850372	1	PAREDES DE COURA	2006	4	0	320	0	1	9.4	0.08	3.4	90	9.4	14.1	18.8	11	8.9
889	1	41.91685104	-8.570850372	1	PAREDES DE COURA	2006	5	0	60	0	1	10.2	0	4.1	24.2	11.5	16.6	21.7	13	5.22
890	56	41.05797	-7.09455	10	VILA NOVA DE FOZ COA	2006	4	0	0	0	0	11.8	2.96	3.4	68.8	6.3	12.2	18.1	9	9.77
893	81	40.0134	-7.461139	23	FUNDAO	2006	5	0	0	0	0	13.7	0	4.7	19	10.4	17.2	24.1	11.2	1.49
894	89	39.89128876	-7.287069798	23	IDANHA-A-NOVA	2006	5	0	520	0	1	13.7	0	4.8	10.3	12.2	19	25.9	12.4	0.84
895	105	39.66978073	-7.647190094	22	VILA VELHA DE RODAO	2006	5	0	284.5528455	0	1	12.5	0	4.3	12.2	12	18.2	24.5	12.4	1.22
896	13	41.02351	-8.325249672	8	VILA NOVA DE GAIA	2006	5	0	0	0	0	12	0	4.2	27.5	10.3	16.3	22.3	12.2	3.82
897	193	38.035	-7.898361	38	BEJA	2006	5	0	0	0	0	12	0	4.6	0	13.7	19.7	25.7	13.5	0.61
898	165	39.43999863	-7.468332767	28	CASTELO DE VIDE	2006	5	0	1	0	1	13.7	0	4.8	4.2	12.1	18.9	25.8	12.2	0.78
899	56	41.05796814	-7.094550133	10	VILA NOVA DE FOZ COA	2006	5	0	7	0	1	13.8	0.23	4.7	37.3	9	15.9	22.8	10.6	2.91
900	131	39.73319244	-8.810360909	20	LEIRIA	2006	5	0	81.30081301	0	1	10.6	0	3.7	8.6	13.1	18.4	23.7	13.6	1.92
901	130	39.83595	-8.906033	20	LEIRIA	2006	5	0	0	0	0	10.6	0	3.7	8.6	13.1	18.4	23.7	13.6	1.92
902	63	40.45653915	-8.442083359	16	ANADIA	2006	5	0	34	0	1	11.3	0	3.7	18.5	12.6	18.2	23.9	13.4	2.31
903	67	40.21179581	-8.430020332	16	COIMBRA	2006	5	0	6	0	1	11.3	0	3.7	18.5	12.6	18.2	23.9	13.4	2.31
904	64	40.51016	-7.95845	13	CARREGAL DO SAL	2006	5	0	0	0	0	12.5	0	4.3	28.5	10.7	16.9	23.2	11.9	2.61
905	60	40.46208954	-8.009539604	17	S.PEDRO DO SUL	2006	5	0	1	0	1	11.3	0	3.7	18.5	12.6	18.2	23.9	13.4	2.31
906	143	39.25627899	-8.319250107	26	CHAMUSCA	2006	5	0	9	0	1	11.5	0	4.2	5.6	13.7	19.4	25.2	13.7	0.93
907	167	39.29	-7.478333	28	PORTALEGRE	2006	5	0	0	0	0	13.7	0	4.8	4.2	12.1	18.9	25.8	12.2	0.78
908	81	40.0134	-7.461139	23	FUNDAO	2006	5	0	0	0	0	13.7	0	4.7	19	10.4	17.2	24.1	11.2	1.49
909	89	39.89128876	-7.287069798	23	IDANHA-A-NOVA	2006	5	0	853.6585366	0	1	13.7	0	4.8	10.3	12.2	19	25.9	12.4	0.84
910	105	39.66978073	-7.647190094	22	VILA VELHA DE RODAO	2006	5	0	243.902439	0	1	12.5	0	4.3	12.2	12	18.2	24.5	12.4	1.22
911	154	39.11047363	-8.402277946	30	CORUCHE	2006	5	0	1	0	1	11.5	0	4.2	5.6	13.7	19.4	25.2	13.7	0.93
912	1	41.91685104	-8.570850372	1	PAREDES DE COURA	2006	5	0	141	0	1	10.2	0	4.1	24.2	11.5	16.6	21.7	13	5.22
913	139	39.5509	-8.15106	27	SARDOAL	2006	5	0	0	0	0	11.4	0	3.9	13.8	12.4	18.1	23.8	12.9	1.59
914	187	38.40433121	-7.554132938	36	REGUENGOS DE MONSARAZ	2006	5	1	0	1	0	12	0	4.6	0	13.7	19.7	25.7	13.5	0.61
916	164	38.57881927	-8.939669609	33	PALMELA	2006	5	0	19	0	1	10.4	0	4.2	0	14.5	19.7	24.9	14.2	0.71
917	163	38.65166855	-8.635000229	34	PALMELA	2006	5	5	0	1	0	10.4	0	4.2	0	14.5	19.7	24.9	14.2	0.71
918	162	38.73128	-8.779028	29	PALMELA	2006	3	0	0	0	0	7.2	0	2.3	128.4	10.4	14	17.6	11.3	16.13
919	163	38.65167	-8.635	34	PALMELA	2006	3	0	0	0	0	7.2	0	2.3	128.4	10.4	14	17.6	11.3	16.13
920	204	37.26102829	-8.121999741	44	LOULE	2006	4	0	13	0	1	8.1	0	3.1	61.9	11.3	15.3	19.4	12.6	7.89
921	205	37.49814	-7.516083	42	ALCOUTIM	2006	4	0	0	0	0	8.6	0	3.1	55.1	11.3	15.6	19.9	12.6	7.65
922	205	37.49813843	-7.516082764	42	ALCOUTIM	2006	5	0	1	0	1	10.4	0	4.5	0	14.4	19.6	24.8	14.1	0.62
923	205	37.49813843	-7.516082764	42	ALCOUTIM	2006	3	40.6504065	0	1	0	8.2	0.28	2.3	61.2	8.9	13	17.1	11.1	13.41
924	205	37.49814	-7.516083	42	ALCOUTIM	2006	4	0	0	0	0	8.6	0	3.1	55.1	11.3	15.6	19.9	12.6	7.65
925	205	37.49814	-7.516083	42	ALCOUTIM	2006	5	0	0	0	0	10.4	0	4.5	0	14.4	19.6	24.8	14.1	0.62
926	204	37.26102829	-8.121999741	44	LOULE	2006	4	0	2	0	1	8.1	0	3.1	61.9	11.3	15.3	19.4	12.6	7.89
927	205	37.49814	-7.516083	42	ALCOUTIM	2006	4	0	0	0	0	8.6	0	3.1	55.1	11.3	15.6	19.9	12.6	7.65
928	131	39.73319244	-8.810360909	20	LEIRIA	2006	5	0	1200	0	1	10.6	0	3.7	8.6	13.1	18.4	23.7	13.6	1.92
929	130	39.83594894	-8.906032562	20	LEIRIA	2006	5	0	424	0	1	10.6	0	3.7	8.6	13.1	18.4	23.7	13.6	1.92
930	63	40.45653915	-8.442083359	16	ANADIA	2006	5	0	246	0	1	11.3	0	3.7	18.5	12.6	18.2	23.9	13.4	2.31
931	67	40.21179581	-8.430020332	16	COIMBRA	2006	5	0	7	0	1	11.3	0	3.7	18.5	12.6	18.2	23.9	13.4	2.31
932	64	40.51015854	-7.958449841	13	CARREGAL DO SAL	2006	5	0	13	0	1	12.5	0	4.3	28.5	10.7	16.9	23.2	11.9	2.61
933	60	40.46208954	-8.009539604	17	S.PEDRO DO SUL	2006	5	0	3	0	1	11.3	0	3.7	18.5	12.6	18.2	23.9	13.4	2.31
934	154	39.11047363	-8.402277946	30	CORUCHE	2006	5	40.6504065	0	1	0	11.5	0	4.2	5.6	13.7	19.4	25.2	13.7	0.93
935	143	39.25627899	-8.319250107	26	CHAMUSCA	2006	5	0	62	0	1	11.5	0	4.2	5.6	13.7	19.4	25.2	13.7	0.93
936	56	41.05796814	-7.094550133	10	VILA NOVA DE FOZ COA	2006	5	0	42	0	1	13.8	0.23	4.7	37.3	9	15.9	22.8	10.6	2.91
937	1	41.91685104	-8.570850372	1	PAREDES DE COURA	2006	5	0	181	0	1	10.2	0	4.1	24.2	11.5	16.6	21.7	13	5.22
938	193	38.035	-7.898361	38	BEJA	2006	5	0	0	0	0	12	0	4.6	0	13.7	19.7	25.7	13.5	0.61
939	193	38.035	-7.898361	38	BEJA	2006	4	0	0	0	0	9.4	0	3.3	46.4	11.2	15.9	20.6	12	8.31
940	81	40.0134	-7.461139	23	FUNDAO	2006	5	0	0	0	0	13.7	0	4.7	19	10.4	17.2	24.1	11.2	1.49
941	105	39.66978073	-7.647190094	22	VILA VELHA DE RODAO	2006	5	0	406.504065	0	1	12.5	0	4.3	12.2	12	18.2	24.5	12.4	1.22
942	89	39.89128876	-7.287069798	23	IDANHA-A-NOVA	2006	5	1585.365854	0	1	0	13.7	0	4.8	10.3	12.2	19	25.9	12.4	0.84
943	124	39.83200073	-8.220916748	21	SERT�	2006	5	0	539	0	1	11.4	0	3.9	13.8	12.4	18.1	23.8	12.9	1.59
944	124	39.83200073	-8.220916748	21	SERT�	2006	5	0	6178.861789	0	1	11.4	0	3.9	13.8	12.4	18.1	23.8	12.9	1.59
945	64	40.51015854	-7.958449841	13	CARREGAL DO SAL	2006	5	0	15	0	1	12.5	0	4.3	28.5	10.7	16.9	23.2	11.9	2.61
946	60	40.46208954	-8.009539604	17	S.PEDRO DO SUL	2006	5	0	1	0	1	11.3	0	3.7	18.5	12.6	18.2	23.9	13.4	2.31
947	131	39.73319244	-8.810360909	20	LEIRIA	2006	5	0	94	0	1	10.6	0	3.7	8.6	13.1	18.4	23.7	13.6	1.92
948	130	39.83594894	-8.906032562	20	LEIRIA	2006	5	0	3	0	1	10.6	0	3.7	8.6	13.1	18.4	23.7	13.6	1.92
949	193	38.035	-7.898361	38	BEJA	2006	5	0	0	0	0	12	0	4.6	0	13.7	19.7	25.7	13.5	0.61
950	63	40.45653915	-8.442083359	16	ANADIA	2006	5	0	40	0	1	11.3	0	3.7	18.5	12.6	18.2	23.9	13.4	2.31
951	191	38.08333206	-7.220388889	39	MOURA	2006	5	62	0	1	0	13.4	0	5	0	13.5	20.2	26.9	13.3	0.69
952	191	38.08333206	-7.220388889	39	MOURA	2006	5	243.902439	0	1	0	13.4	0	5	0	13.5	20.2	26.9	13.3	0.69
953	67	40.21179581	-8.430020332	16	COIMBRA	2006	5	0	7	0	1	11.3	0	3.7	18.5	12.6	18.2	23.9	13.4	2.31
955	154	39.11047	-8.402278	30	CORUCHE	2006	5	0	0	0	0	11.5	0	4.2	5.6	13.7	19.4	25.2	13.7	0.93
956	81	40.0134	-7.461139	23	FUNDAO	2006	5	0	0	0	0	13.7	0	4.7	19	10.4	17.2	24.1	11.2	1.49
957	180	38.65	-7.981389	35	EVORA	2006	5	0	0	0	0	12.7	0	4.6	0	13	19.3	25.7	13.2	0.65
958	188	38.34051895	-7.298389912	36	MOURAO	2006	5	0	1	0	1	13.4	0	5	0	13.5	20.2	26.9	13.3	0.69
959	187	38.40433	-7.554133	36	REGUENGOS DE MONSARAZ	2006	5	0	0	0	0	12	0	4.6	0	13.7	19.7	25.7	13.5	0.61
960	173	39.04333	-7.893333	31	AVIS	2006	5	0	0	0	0	12.7	0	4.5	4.6	13.1	19.4	25.8	13.3	0.69
961	93	39.84479904	-7.501470089	23	IDANHA-A-NOVA	2006	5	0	1	0	1	12.5	0	4.3	12.2	12	18.2	24.5	12.4	1.22
962	93	39.84479904	-7.501470089	23	IDANHA-A-NOVA	2006	5	5	0	1	0	12.5	0	4.3	12.2	12	18.2	24.5	12.4	1.22
963	89	39.89128876	-7.287069798	23	IDANHA-A-NOVA	2006	5	0	40.6504065	0	1	13.7	0	4.8	10.3	12.2	19	25.9	12.4	0.84
964	105	39.66978073	-7.647190094	22	VILA VELHA DE RODAO	2006	5	0	243.902439	0	1	12.5	0	4.3	12.2	12	18.2	24.5	12.4	1.22
965	1	41.91685104	-8.570850372	1	PAREDES DE COURA	2006	5	0	75	0	1	10.2	0	4.1	24.2	11.5	16.6	21.7	13	5.22
966	193	38.035	-7.898361	38	BEJA	2006	5	0	0	0	0	12	0	4.6	0	13.7	19.7	25.7	13.5	0.61
967	67	40.21179581	-8.430020332	16	COIMBRA	2006	5	0	1	0	1	11.3	0	3.7	18.5	12.6	18.2	23.9	13.4	2.31
968	63	40.45653915	-8.442083359	16	ANADIA	2006	5	0	94	0	1	11.3	0	3.7	18.5	12.6	18.2	23.9	13.4	2.31
977	64	40.51015854	-7.958449841	13	CARREGAL DO SAL	2006	5	0	3	0	1	12.5	0	4.3	28.5	10.7	16.9	23.2	11.9	2.61
978	60	40.46208954	-8.009539604	17	S.PEDRO DO SUL	2006	5	0	1	0	1	11.3	0	3.7	18.5	12.6	18.2	23.9	13.4	2.31
980	139	39.5509	-8.15106	27	SARDOAL	2006	5	0	0	0	0	11.4	0	3.9	13.8	12.4	18.1	23.8	12.9	1.59
981	130	39.83594894	-8.906032562	20	LEIRIA	2006	5	0	121.9512195	0	1	10.6	0	3.7	8.6	13.1	18.4	23.7	13.6	1.92
982	131	39.73319244	-8.810360909	20	LEIRIA	2006	5	0	4160	0	1	10.6	0	3.7	8.6	13.1	18.4	23.7	13.6	1.92
983	1	41.91685104	-8.570850372	1	PAREDES DE COURA	2006	5	0	27	0	1	10.2	0	4.1	24.2	11.5	16.6	21.7	13	5.22
985	154	39.11047363	-8.402277946	30	CORUCHE	2006	5	0	497	0	1	11.5	0	4.2	5.6	13.7	19.4	25.2	13.7	0.93
986	143	39.25627899	-8.319250107	26	CHAMUSCA	2006	5	0	19	0	1	11.5	0	4.2	5.6	13.7	19.4	25.2	13.7	0.93
987	56	41.05796814	-7.094550133	10	VILA NOVA DE FOZ COA	2006	5	0	3	0	1	13.8	0.23	4.7	37.3	9	15.9	22.8	10.6	2.91
988	56	41.05796814	-7.094550133	10	VILA NOVA DE FOZ COA	2006	5	0	7	0	1	13.8	0.23	4.7	37.3	9	15.9	22.8	10.6	2.91
989	89	39.89128876	-7.287069798	23	IDANHA-A-NOVA	2006	6	0	40.6504065	0	1	13.3	0	5.5	43.3	15.8	22.4	29.1	14.5	8.86
990	105	39.66978073	-7.647190094	22	VILA VELHA DE RODAO	2006	6	0	284.5528455	0	1	12	0	4.8	52.8	15.2	21.2	27.2	14.5	9.1
991	81	40.0134	-7.461139	23	FUNDAO	2006	6	0	0	0	0	13.4	0	5.2	48.3	13.9	20.6	27.3	13.3	9.93
992	180	38.65	-7.981389	35	EVORA	2006	6	0	0	0	0	12.3	0	5.2	42.6	16.1	22.2	28.4	15.1	7.41
993	24	41.71617126	-7.767749786	4	MONTALEGRE	2006	5	0	35	0	1	13.2	1.42	4.2	40.9	7.5	14.1	20.7	10.1	4.44
994	24	41.71617126	-7.767749786	4	MONTALEGRE	2006	5	0	46	0	1	13.2	1.42	4.2	40.9	7.5	14.1	20.7	10.1	4.44
995	24	41.71617126	-7.767749786	4	MONTALEGRE	2006	5	0	2	0	1	13.2	1.42	4.2	40.9	7.5	14.1	20.7	10.1	4.44
996	24	41.71617126	-7.767749786	4	MONTALEGRE	2006	5	0	650.4065041	0	1	13.2	1.42	4.2	40.9	7.5	14.1	20.7	10.1	4.44
997	63	40.45653915	-8.442083359	16	ANADIA	2006	6	0	162.601626	0	1	10.6	0	4.1	60.2	15.6	20.9	26.2	15.8	9.21
998	64	40.51016	-7.95845	13	CARREGAL DO SAL	2006	6	0	0	0	0	12	0	4.8	54.1	14	20	26	14	9.73
999	60	40.46208954	-8.009539604	17	S.PEDRO DO SUL	2006	5	0	68	0	1	11.3	0	3.7	18.5	12.6	18.2	23.9	13.4	2.31
1000	67	40.21179581	-8.430020332	16	COIMBRA	2006	6	0	26	0	1	10.6	0	4.1	60.2	15.6	20.9	26.2	15.8	9.21
1001	131	39.73319244	-8.810360909	20	LEIRIA	2006	6	0	282	0	1	9.7	0	4	61.5	15.8	20.6	25.5	16	8.32
1002	130	39.83594894	-8.906032562	20	LEIRIA	2006	6	0	81.30081301	0	1	9.7	0	4	61.5	15.8	20.6	25.5	16	8.32
1003	139	39.5509	-8.15106	27	SARDOAL	2006	6	0	0	0	0	10.8	0	4.2	63.2	15.4	20.8	26.2	15.2	8.76
1004	142	39.44591904	-8.399100304	26	CHAMUSCA	2006	6	121.9512195	0	1	0	10.8	0	4.5	52.9	16.4	21.8	27.2	15.9	7.51
1005	143	39.25627899	-8.319250107	26	CHAMUSCA	2006	6	0	2	0	1	10.8	0	4.5	52.9	16.4	21.8	27.2	15.9	7.51
1006	1	41.91685104	-8.570850372	1	PAREDES DE COURA	2006	6	0	71	0	1	10.1	0	4.8	30.7	14.5	19.5	24.6	15.3	8.77
1007	180	38.65	-7.981389	35	EVORA	2006	6	0	0	0	0	12.3	0	5.2	42.6	16.1	22.2	28.4	15.1	7.41
1008	180	38.65	-7.981389	35	EVORA	2006	6	0	0	0	0	12.3	0	5.2	42.6	16.1	22.2	28.4	15.1	7.41
1009	56	41.05796814	-7.094550133	10	VILA NOVA DE FOZ COA	2006	6	0	4	0	1	13.7	0	5.3	47.7	12.5	19.3	26.2	12.6	10.2
1010	187	38.40433121	-7.554132938	36	REGUENGOS DE MONSARAZ	2006	6	11	0	1	0	11.4	0	5.1	41.8	16.6	22.3	28	15.6	6.47
1011	187	38.40433121	-7.554132938	36	REGUENGOS DE MONSARAZ	2006	6	3	0	1	0	11.4	0	5.1	41.8	16.6	22.3	28	15.6	6.47
1012	165	39.44	-7.468333	28	CASTELO DE VIDE	2006	6	0	0	0	0	13.5	0	5.6	41.5	15.6	22.3	29.1	14.2	8.79
1013	56	41.05796814	-7.094550133	10	VILA NOVA DE FOZ COA	2006	6	0	6	0	1	13.7	0	5.3	47.7	12.5	19.3	26.2	12.6	10.2
1014	64	40.51016	-7.95845	13	CARREGAL DO SAL	2006	6	0	0	0	0	12	0	4.8	54.1	14	20	26	14	9.73
1015	60	40.46208954	-8.009539604	17	S.PEDRO DO SUL	2006	6	0	38	0	1	10.6	0	4.1	60.2	15.6	20.9	26.2	15.8	9.21
1016	81	40.01340103	-7.461139202	23	FUNDAO	2006	6	1	0	1	0	13.4	0	5.2	48.3	13.9	20.6	27.3	13.3	9.93
1017	67	40.21179581	-8.430020332	16	COIMBRA	2006	6	0	38	0	1	10.6	0	4.1	60.2	15.6	20.9	26.2	15.8	9.21
1018	130	39.83594894	-8.906032562	20	LEIRIA	2006	6	0	97	0	1	9.7	0	4	61.5	15.8	20.6	25.5	16	8.32
1019	131	39.73319244	-8.810360909	20	LEIRIA	2006	6	0	37	0	1	9.7	0	4	61.5	15.8	20.6	25.5	16	8.32
1020	116	39.72426987	-8.064700127	22	VILA DE REI	2006	6	0	27	0	1	10.8	0	4.2	63.2	15.4	20.8	26.2	15.2	8.76
1021	116	39.72426987	-8.064700127	22	VILA DE REI	2006	6	0	11	0	1	10.8	0	4.2	63.2	15.4	20.8	26.2	15.2	8.76
1022	105	39.66978073	-7.647190094	22	VILA VELHA DE RODAO	2006	6	0	40.6504065	0	1	12	0	4.8	52.8	15.2	21.2	27.2	14.5	9.1
1023	89	39.89128876	-7.287069798	23	IDANHA-A-NOVA	2006	6	0	2	0	1	13.3	0	5.5	43.3	15.8	22.4	29.1	14.5	8.86
1024	13	41.02350998	-8.325249672	8	VILA NOVA DE GAIA	2006	6	0	1	0	1	11.7	0	4.6	45.5	13.4	19.2	25.1	14.4	9.15
1026	180	38.65	-7.981389	35	EVORA	2006	6	0	0	0	0	12.3	0	5.2	42.6	16.1	22.2	28.4	15.1	7.41
1027	193	38.035	-7.898361	38	BEJA	2006	6	0	0	0	0	11.4	0	5.1	41.8	16.6	22.3	28	15.6	6.47
1028	1	41.91685104	-8.570850372	1	PAREDES DE COURA	2006	6	0	205	0	1	10.1	0	4.8	30.7	14.5	19.5	24.6	15.3	8.77
1029	13	41.02350998	-8.325249672	8	VILA NOVA DE GAIA	2006	6	0	28	0	1	11.7	0	4.6	45.5	13.4	19.2	25.1	14.4	9.15
1030	56	41.05796814	-7.094550133	10	VILA NOVA DE FOZ COA	2006	6	0	6	0	1	13.7	0	5.3	47.7	12.5	19.3	26.2	12.6	10.2
1031	28	41.7091713	-8.053866386	4	MONTALEGRE	2006	5	0	162.601626	0	1	11.9	0.66	4	35.4	8.3	14.2	20.2	10.8	5.04
1032	27	41.81750107	-7.775556087	4	MONTALEGRE	2006	6	0	40.6504065	0	1	13.4	0	5	40.2	10.9	17.6	24.3	11.9	10.16
1033	24	41.71617126	-7.767749786	4	MONTALEGRE	2006	6	0	1016.260163	0	1	13.4	0	5	40.2	10.9	17.6	24.3	11.9	10.16
1034	24	41.71617126	-7.767749786	4	MONTALEGRE	2006	6	0	40.6504065	0	1	13.4	0	5	40.2	10.9	17.6	24.3	11.9	10.16
1035	24	41.71617126	-7.767749786	4	MONTALEGRE	2006	5	0	203.2520325	0	1	13.2	1.42	4.2	40.9	7.5	14.1	20.7	10.1	4.44
1036	130	39.83594894	-8.906032562	20	LEIRIA	2006	6	0	34	0	1	9.7	0	4	61.5	15.8	20.6	25.5	16	8.32
1037	131	39.73319244	-8.810360909	20	LEIRIA	2006	6	0	229	0	1	9.7	0	4	61.5	15.8	20.6	25.5	16	8.32
1038	67	40.21179581	-8.430020332	16	COIMBRA	2006	6	0	31	0	1	10.6	0	4.1	60.2	15.6	20.9	26.2	15.8	9.21
1039	63	40.45653915	-8.442083359	16	ANADIA	2006	6	0	24	0	1	10.6	0	4.1	60.2	15.6	20.9	26.2	15.8	9.21
1040	64	40.51016	-7.95845	13	CARREGAL DO SAL	2006	6	0	0	0	0	12	0	4.8	54.1	14	20	26	14	9.73
1041	60	40.46208954	-8.009539604	17	S.PEDRO DO SUL	2006	6	0	60	0	1	10.6	0	4.1	60.2	15.6	20.9	26.2	15.8	9.21
1042	89	39.89128876	-7.287069798	23	IDANHA-A-NOVA	2006	6	1829.268293	0	1	0	13.3	0	5.5	43.3	15.8	22.4	29.1	14.5	8.86
1043	105	39.66978073	-7.647190094	22	VILA VELHA DE RODAO	2006	6	0	203.2520325	0	1	12	0	4.8	52.8	15.2	21.2	27.2	14.5	9.1
1045	193	38.035	-7.898361	38	BEJA	2006	6	0	0	0	0	11.4	0	5.1	41.8	16.6	22.3	28	15.6	6.47
1046	89	39.89128876	-7.287069798	23	IDANHA-A-NOVA	2006	6	34390.2439	0	1	0	13.3	0	5.5	43.3	15.8	22.4	29.1	14.5	8.86
1047	105	39.66978073	-7.647190094	22	VILA VELHA DE RODAO	2006	6	0	40.6504065	0	1	12	0	4.8	52.8	15.2	21.2	27.2	14.5	9.1
1048	1	41.91685104	-8.570850372	1	PAREDES DE COURA	2006	6	0	68	0	1	10.1	0	4.8	30.7	14.5	19.5	24.6	15.3	8.77
1049	2	41.82369614	-8.491555214	3	ARCOS DE VALDEVEZ	2006	6	0	105	0	1	12.1	0	4.8	38.1	11.5	17.5	23.6	12.6	9.92
1050	2	41.82369614	-8.491555214	3	ARCOS DE VALDEVEZ	2006	6	0	57	0	1	12.1	0	4.8	38.1	11.5	17.5	23.6	12.6	9.92
1051	180	38.65	-7.981389	35	EVORA	2006	6	0	0	0	0	12.3	0	5.2	42.6	16.1	22.2	28.4	15.1	7.41
1052	56	41.05796814	-7.094550133	10	VILA NOVA DE FOZ COA	2006	6	0	40	0	1	13.7	0	5.3	47.7	12.5	19.3	26.2	12.6	10.2
1053	64	40.51015854	-7.958449841	13	CARREGAL DO SAL	2006	6	0	1	0	1	12	0	4.8	54.1	14	20	26	14	9.73
1054	64	40.51016	-7.95845	13	CARREGAL DO SAL	2006	6	0	0	0	0	12	0	4.8	54.1	14	20	26	14	9.73
1055	60	40.46208954	-8.009539604	17	S.PEDRO DO SUL	2006	6	0	2	0	1	10.6	0	4.1	60.2	15.6	20.9	26.2	15.8	9.21
1056	60	40.46208954	-8.009539604	17	S.PEDRO DO SUL	2006	6	0	1	0	1	10.6	0	4.1	60.2	15.6	20.9	26.2	15.8	9.21
1057	1	41.91685104	-8.570850372	1	PAREDES DE COURA	2006	6	0	32	0	1	10.1	0	4.8	30.7	14.5	19.5	24.6	15.3	8.77
1058	130	39.83594894	-8.906032562	20	LEIRIA	2006	6	0	52	0	1	9.7	0	4	61.5	15.8	20.6	25.5	16	8.32
1059	131	39.73319244	-8.810360909	20	LEIRIA	2006	6	0	363	0	1	9.7	0	4	61.5	15.8	20.6	25.5	16	8.32
1060	67	40.21179581	-8.430020332	16	COIMBRA	2006	6	0	20	0	1	10.6	0	4.1	60.2	15.6	20.9	26.2	15.8	9.21
1061	63	40.45653915	-8.442083359	16	ANADIA	2006	6	0	3	0	1	10.6	0	4.1	60.2	15.6	20.9	26.2	15.8	9.21
1062	180	38.65	-7.981389	35	EVORA	2006	6	0	0	0	0	12.3	0	5.2	42.6	16.1	22.2	28.4	15.1	7.41
1063	205	37.49814	-7.516083	42	ALCOUTIM	2006	5	0	0	0	0	10.4	0	4.5	0	14.4	19.6	24.8	14.1	0.62
1064	205	37.49814	-7.516083	42	ALCOUTIM	2006	5	0	0	0	0	10.4	0	4.5	0	14.4	19.6	24.8	14.1	0.62
1065	205	37.49814	-7.516083	42	ALCOUTIM	2006	5	0	0	0	0	10.4	0	4.5	0	14.4	19.6	24.8	14.1	0.62
1066	205	37.49814	-7.516083	42	ALCOUTIM	2006	6	0	0	0	0	9.2	0	4.6	42.2	16.6	21.2	25.8	16.4	5.32
1067	205	37.49814	-7.516083	42	ALCOUTIM	2006	6	0	0	0	0	9.2	0	4.6	42.2	16.6	21.2	25.8	16.4	5.32
1068	206	37.16130447	-7.901278019	44	SAO BRAS DE ALPORTEL	2006	5	0	78	0	1	10.4	0	4.5	0	14.4	19.6	24.8	14.1	0.62
1069	204	37.26103	-8.122	44	LOULE	2006	5	0	0	0	0	9.8	0	4.2	1.3	14.1	19	23.9	14.1	0.56
1070	204	37.26103	-8.122	44	LOULE	2006	5	0	0	0	0	9.8	0	4.2	1.3	14.1	19	23.9	14.1	0.56
1071	204	37.26102829	-8.121999741	44	LOULE	2006	6	0	5	0	1	8.6	0	4.4	43.5	16.2	20.5	24.8	16.3	5.22
1072	204	37.26102829	-8.121999741	44	LOULE	2006	6	0	10	0	1	8.6	0	4.4	43.5	16.2	20.5	24.8	16.3	5.22
1073	13	41.02350998	-8.325249672	8	VILA NOVA DE GAIA	2006	6	0	3	0	1	11.7	0	4.6	45.5	13.4	19.2	25.1	14.4	9.15
1074	56	41.05796814	-7.094550133	10	VILA NOVA DE FOZ COA	2006	6	0	13	0	1	13.7	0	5.3	47.7	12.5	19.3	26.2	12.6	10.2
1075	13	41.02350998	-8.325249672	8	VILA NOVA DE GAIA	2006	6	0	11	0	1	11.7	0	4.6	45.5	13.4	19.2	25.1	14.4	9.15
1076	187	38.40433	-7.554133	36	REGUENGOS DE MONSARAZ	2006	6	0	0	0	0	11.4	0	5.1	41.8	16.6	22.3	28	15.6	6.47
1077	105	39.66978073	-7.647190094	22	VILA VELHA DE RODAO	2006	6	0	8	0	1	12	0	4.8	52.8	15.2	21.2	27.2	14.5	9.1
1078	89	39.89128876	-7.287069798	23	IDANHA-A-NOVA	2006	6	0	40.6504065	0	1	13.3	0	5.5	43.3	15.8	22.4	29.1	14.5	8.86
1079	67	40.21179581	-8.430020332	16	COIMBRA	2006	7	0	20	0	1	11.6	0	5	21.1	17.7	23.5	29.3	17.7	2.96
1080	1	41.91685104	-8.570850372	1	PAREDES DE COURA	2006	7	0	85	0	1	10.6	0	5.1	3.8	16.5	21.8	27.1	17.6	5.01
1081	130	39.83594894	-8.906032562	20	LEIRIA	2006	7	0	66	0	1	11	0	5.1	6.5	17.8	23.3	28.8	17.9	2
1082	131	39.73319244	-8.810360909	20	LEIRIA	2006	7	0	275	0	1	11	0	5.1	6.5	17.8	23.3	28.8	17.9	2
1083	63	40.45653915	-8.442083359	16	ANADIA	2006	7	0	12	0	1	11.6	0	5	21.1	17.7	23.5	29.3	17.7	2.96
1084	139	39.55089951	-8.151060104	27	SARDOAL	2006	7	0	1	0	1	12	0	5.3	17.4	17.5	23.5	29.5	16.9	2.17
1086	60	40.46208954	-8.009539604	17	S.PEDRO DO SUL	2006	7	0	11	0	1	11.6	0	5	21.1	17.7	23.5	29.3	17.7	2.96
1087	64	40.51016	-7.95845	13	CARREGAL DO SAL	2006	7	0	0	0	0	12.9	0	5.6	36.3	16.4	22.8	29.3	15.8	3.87
1088	47	41.565	-6.622	6	VIMIOSO	2006	6	0	0	0	0	15	0	5.7	36.3	12.5	20	27.5	12.5	9.96
1089	46	41.5103	-6.63	6	VIMIOSO	2006	6	0	0	0	0	15	0	5.7	36.3	12.5	20	27.5	12.5	9.96
1090	47	41.565	-6.622	6	VIMIOSO	2006	6	0	0	0	0	15	0	5.7	36.3	12.5	20	27.5	12.5	9.96
1091	12	41.13516998	-8.131500244	9	PENAFIEL	2006	7	0	17	0	1	12.4	0	5.3	26.8	15.5	21.7	27.9	16.5	4.45
1092	12	41.13516998	-8.131500244	9	PENAFIEL	2006	7	0	15	0	1	12.4	0	5.3	26.8	15.5	21.7	27.9	16.5	4.45
1093	193	38.03499985	-7.898361206	38	BEJA	2006	6	0	1	0	1	11.4	0	5.1	41.8	16.6	22.3	28	15.6	6.47
1094	173	39.04333496	-7.893332958	31	AVIS	2006	6	0	8	0	1	12.2	0	5	46.4	16.2	22.3	28.4	15.4	7.93
1095	187	38.40433121	-7.554132938	36	REGUENGOS DE MONSARAZ	2006	7	2	0	1	0	13.6	0	6.7	0.8	18.9	25.7	32.5	16.8	0.99
1096	180	38.65	-7.981389	35	EVORA	2006	7	0	0	0	0	14.1	0	6.6	2.1	18.3	25.3	32.4	16.3	1.38
1097	81	40.0134	-7.461139	23	FUNDAO	2006	7	0	0	0	0	14.5	0	6.1	27	16.6	23.8	31.1	14.5	3.16
1098	203	37.75286102	-8.336305618	40	OURIQUE	2006	6	0	2	0	1	9.3	0	4.7	43.4	16.6	21.2	25.9	16.1	5.65
1099	89	39.89128876	-7.287069798	23	IDANHA-A-NOVA	2006	7	0	40	0	1	14.5	0	6.4	13	18.4	25.6	32.9	15.8	2.18
1100	105	39.66978073	-7.647190094	22	VILA VELHA DE RODAO	2006	7	0	2	0	1	13.3	0	5.8	13.8	17.6	24.2	30.9	16	2.2
1101	56	41.05796814	-7.094550133	10	VILA NOVA DE FOZ COA	2006	7	0	5	0	1	14.6	0	5.9	60.1	15.1	22.4	29.7	14.3	4.82
1102	63	40.45653915	-8.442083359	16	ANADIA	2006	7	0	3	0	1	11.6	0	5	21.1	17.7	23.5	29.3	17.7	2.96
1103	67	40.21179581	-8.430020332	16	COIMBRA	2006	7	0	9	0	1	11.6	0	5	21.1	17.7	23.5	29.3	17.7	2.96
1104	131	39.73319244	-8.810360909	20	LEIRIA	2006	7	0	191	0	1	11	0	5.1	6.5	17.8	23.3	28.8	17.9	2
1105	130	39.83594894	-8.906032562	20	LEIRIA	2006	7	0	108	0	1	11	0	5.1	6.5	17.8	23.3	28.8	17.9	2
1106	60	40.46208954	-8.009539604	17	S.PEDRO DO SUL	2006	7	0	31	0	1	11.6	0	5	21.1	17.7	23.5	29.3	17.7	2.96
1107	64	40.51016	-7.95845	13	CARREGAL DO SAL	2006	7	0	0	0	0	12.9	0	5.6	36.3	16.4	22.8	29.3	15.8	3.87
1109	1	41.91685104	-8.570850372	1	PAREDES DE COURA	2006	7	0	166	0	1	10.6	0	5.1	3.8	16.5	21.8	27.1	17.6	5.01
1110	52	41.31806183	-7.483611107	10	ALIJO	2006	7	0	17	0	1	14.6	0	5.9	60.1	15.1	22.4	29.7	14.3	4.82
1111	24	41.71617	-7.767749786	4	MONTALEGRE	2006	6	0	0	0	0	13.4	0	5	40.2	10.9	17.6	24.3	11.9	10.16
1112	24	41.71617126	-7.767749786	4	MONTALEGRE	2006	6	0	4	0	1	13.4	0	5	40.2	10.9	17.6	24.3	11.9	10.16
1113	24	41.71617126	-7.767749786	4	MONTALEGRE	2006	7	0	51	0	1	14.4	0	5.5	57	13.3	20.5	27.7	13.9	5.97
1114	24	41.71617126	-7.767749786	4	MONTALEGRE	2006	7	0	49	0	1	14.4	0	5.5	57	13.3	20.5	27.7	13.9	5.97
1115	105	39.66978073	-7.647190094	22	VILA VELHA DE RODAO	2006	7	691.0569106	0	1	0	13.3	0	5.8	13.8	17.6	24.2	30.9	16	2.2
1116	89	39.89128876	-7.287069798	23	IDANHA-A-NOVA	2006	7	316	0	1	0	14.5	0	6.4	13	18.4	25.6	32.9	15.8	2.18
1117	193	38.03499985	-7.898361206	38	BEJA	2006	7	3	0	1	0	13.6	0	6.7	0.8	18.9	25.7	32.5	16.8	0.99
1118	180	38.65	-7.981389	35	EVORA	2006	7	0	0	0	0	14.1	0	6.6	2.1	18.3	25.3	32.4	16.3	1.38
1119	139	39.5509	-8.15106	27	SARDOAL	2006	7	0	0	0	0	12	0	5.3	17.4	17.5	23.5	29.5	16.9	2.17
1120	67	40.21179581	-8.430020332	16	COIMBRA	2006	7	0	3	0	1	11.6	0	5	21.1	17.7	23.5	29.3	17.7	2.96
1121	187	38.40433121	-7.554132938	36	REGUENGOS DE MONSARAZ	2006	7	10	0	1	0	13.6	0	6.7	0.8	18.9	25.7	32.5	16.8	0.99
1122	60	40.46208954	-8.009539604	17	S.PEDRO DO SUL	2006	7	0	29	0	1	11.6	0	5	21.1	17.7	23.5	29.3	17.7	2.96
1123	64	40.51015854	-7.958449841	13	CARREGAL DO SAL	2006	7	0	37	0	1	12.9	0	5.6	36.3	16.4	22.8	29.3	15.8	3.87
1124	63	40.45653915	-8.442083359	16	ANADIA	2006	7	0	4	0	1	11.6	0	5	21.1	17.7	23.5	29.3	17.7	2.96
1125	130	39.83594894	-8.906032562	20	LEIRIA	2006	7	0	89	0	1	11	0	5.1	6.5	17.8	23.3	28.8	17.9	2
1126	131	39.73319244	-8.810360909	20	LEIRIA	2006	7	0	90	0	1	11	0	5.1	6.5	17.8	23.3	28.8	17.9	2
1127	56	41.05797	-7.09455	10	VILA NOVA DE FOZ COA	2006	7	0	0	0	0	14.6	0	5.9	60.1	15.1	22.4	29.7	14.3	4.82
1128	154	39.11047363	-8.402277946	30	CORUCHE	2006	7	11	0	1	0	12.2	0	5.8	5.8	18.5	24.6	30.7	17.4	1.37
1129	143	39.25627899	-8.319250107	26	CHAMUSCA	2006	7	0	3	0	1	12.2	0	5.8	5.8	18.5	24.6	30.7	17.4	1.37
1130	180	38.65	-7.981389	35	EVORA	2006	7	0	0	0	0	14.1	0	6.6	2.1	18.3	25.3	32.4	16.3	1.38
1131	56	41.05797	-7.09455	10	VILA NOVA DE FOZ COA	2006	7	0	0	0	0	14.6	0	5.9	60.1	15.1	22.4	29.7	14.3	4.82
1132	1	41.91685104	-8.570850372	1	PAREDES DE COURA	2006	7	0	248	0	1	10.6	0	5.1	3.8	16.5	21.8	27.1	17.6	5.01
1133	81	40.01340103	-7.461139202	23	FUNDAO	2006	7	15	0	1	0	14.5	0	6.1	27	16.6	23.8	31.1	14.5	3.16
1135	167	39.29000092	-7.478332996	28	PORTALEGRE	2006	7	1	0	1	0	15	0	6.7	5	18.2	25.7	33.2	15.2	2.25
1136	193	38.03499985	-7.898361206	38	BEJA	2006	7	3	0	1	0	13.6	0	6.7	0.8	18.9	25.7	32.5	16.8	0.99
1137	105	39.66978073	-7.647190094	22	VILA VELHA DE RODAO	2006	7	8008.130081	0	1	0	13.3	0	5.8	13.8	17.6	24.2	30.9	16	2.2
1138	89	39.89128876	-7.287069798	23	IDANHA-A-NOVA	2006	7	116707.3171	0	1	0	14.5	0	6.4	13	18.4	25.6	32.9	15.8	2.18
1139	67	40.21179581	-8.430020332	16	COIMBRA	2006	7	0	6	0	1	11.6	0	5	21.1	17.7	23.5	29.3	17.7	2.96
1140	130	39.83594894	-8.906032562	20	LEIRIA	2006	7	0	93	0	1	11	0	5.1	6.5	17.8	23.3	28.8	17.9	2
1141	131	39.73319244	-8.810360909	20	LEIRIA	2006	7	0	6	0	1	11	0	5.1	6.5	17.8	23.3	28.8	17.9	2
1143	60	40.46208954	-8.009539604	17	S.PEDRO DO SUL	2006	7	0	1	0	1	11.6	0	5	21.1	17.7	23.5	29.3	17.7	2.96
1144	64	40.51016	-7.95845	13	CARREGAL DO SAL	2006	7	0	0	0	0	12.9	0	5.6	36.3	16.4	22.8	29.3	15.8	3.87
1145	13	41.02350998	-8.325249672	8	VILA NOVA DE GAIA	2006	7	0	20	0	1	12.4	0	5.3	26.8	15.5	21.7	27.9	16.5	4.45
1146	1	41.91685104	-8.570850372	1	PAREDES DE COURA	2006	7	0	121.9512195	0	1	10.6	0	5.1	3.8	16.5	21.8	27.1	17.6	5.01
1147	143	39.25627899	-8.319250107	26	CHAMUSCA	2006	7	324	0	1	0	12.2	0	5.8	5.8	18.5	24.6	30.7	17.4	1.37
1148	154	39.11047363	-8.402277946	30	CORUCHE	2006	7	14	0	1	0	12.2	0	5.8	5.8	18.5	24.6	30.7	17.4	1.37
1150	56	41.05796814	-7.094550133	10	VILA NOVA DE FOZ COA	2006	7	0	1	0	1	14.6	0	5.9	60.1	15.1	22.4	29.7	14.3	4.82
1151	81	40.0134	-7.461139	23	FUNDAO	2006	7	0	0	0	0	14.5	0	6.1	27	16.6	23.8	31.1	14.5	3.16
1152	180	38.65	-7.981389	35	EVORA	2006	7	0	0	0	0	14.1	0	6.6	2.1	18.3	25.3	32.4	16.3	1.38
1153	187	38.40433	-7.554133	36	REGUENGOS DE MONSARAZ	2006	7	0	0	0	0	13.6	0	6.7	0.8	18.9	25.7	32.5	16.8	0.99
1154	165	39.44	-7.468333	28	CASTELO DE VIDE	2006	7	0	0	0	0	15	0	6.7	5	18.2	25.7	33.2	15.2	2.25
1155	187	38.40433	-7.554133	36	REGUENGOS DE MONSARAZ	2006	7	0	0	0	0	13.6	0	6.7	0.8	18.9	25.7	32.5	16.8	0.99
1156	89	39.89128876	-7.287069798	23	IDANHA-A-NOVA	2006	7	146040	0	1	0	14.5	0	6.4	13	18.4	25.6	32.9	15.8	2.18
1157	105	39.66978073	-7.647190094	22	VILA VELHA DE RODAO	2006	7	0	2	0	1	13.3	0	5.8	13.8	17.6	24.2	30.9	16	2.2
1158	173	39.04333496	-7.893332958	31	AVIS	2006	7	0	3	0	1	13.6	0	6.2	6.4	18.5	25.3	32.1	16.7	1.34
1159	67	40.21179581	-8.430020332	16	COIMBRA	2006	7	0	3	0	1	11.6	0	5	21.1	17.7	23.5	29.3	17.7	2.96
1160	60	40.46208954	-8.009539604	17	S.PEDRO DO SUL	2006	7	0	14	0	1	11.6	0	5	21.1	17.7	23.5	29.3	17.7	2.96
1161	64	40.51015854	-7.958449841	13	CARREGAL DO SAL	2006	7	0	1	0	1	12.9	0	5.6	36.3	16.4	22.8	29.3	15.8	3.87
1162	131	39.73319	-8.810361	20	LEIRIA	2006	7	0	0	0	0	11	0	5.1	6.5	17.8	23.3	28.8	17.9	2
1163	130	39.83594894	-8.906032562	20	LEIRIA	2006	7	0	78	0	1	11	0	5.1	6.5	17.8	23.3	28.8	17.9	2
1165	13	41.02350998	-8.325249672	8	VILA NOVA DE GAIA	2006	8	0	2	0	1	14	0	5	27.8	13.9	20.9	27.9	15.8	4.15
1166	1	41.91685104	-8.570850372	1	PAREDES DE COURA	2006	8	0	81.30081301	0	1	11.9	0	4.7	38.7	15.1	21	27	17	5.23
1167	180	38.65	-7.981389	35	EVORA	2006	8	0	0	0	0	14.1	0	6.3	9.3	18	25	32.1	16.3	1.22
1168	89	39.89128876	-7.287069798	23	IDANHA-A-NOVA	2006	8	660	0	1	0	14.8	0	6.1	12.9	17.3	24.7	32.1	15.2	1.86
1169	105	39.66978073	-7.647190094	22	VILA VELHA DE RODAO	2006	8	0	120	0	1	13.8	0	5.6	13.3	16.8	23.7	30.6	15.4	2.07
1170	81	40.0134	-7.461139	23	FUNDAO	2006	8	0	0	0	0	15	0	5.9	20.5	15.4	22.9	30.4	13.8	2.47
1171	56	41.05797	-7.09455	10	VILA NOVA DE FOZ COA	2006	8	0	0	0	0	15.2	0	5.5	22.2	13.7	21.3	28.9	13.6	3.67
1172	139	39.5509	-8.15106	27	SARDOAL	2006	8	0	0	0	0	12.7	0	5.2	13	16.9	23.2	29.6	16.2	2.19
1173	13	41.02351	-8.325249672	8	VILA NOVA DE GAIA	2006	8	0	0	0	0	14	0	5	27.8	13.9	20.9	27.9	15.8	4.15
1174	1	41.91685104	-8.570850372	1	PAREDES DE COURA	2006	8	0	40.6504065	0	1	11.9	0	4.7	38.7	15.1	21	27	17	5.23
1175	131	39.73319244	-8.810360909	20	LEIRIA	2006	8	0	40.6504065	0	1	11.8	0	5	11	17.3	23.2	29.1	17.3	2.36
1176	130	39.83594894	-8.906032562	20	LEIRIA	2006	8	0	160	0	1	11.8	0	5	11	17.3	23.2	29.1	17.3	2.36
1177	143	39.25627899	-8.319250107	26	CHAMUSCA	2006	8	272	0	1	0	12.6	0	5.7	8.8	18.2	24.5	30.8	17.2	1.32
1178	154	39.11047363	-8.402277946	30	CORUCHE	2006	8	5243.902439	0	1	0	12.6	0	5.7	8.8	18.2	24.5	30.8	17.2	1.32
1180	67	40.21179581	-8.430020332	16	COIMBRA	2006	8	0	13	0	1	12.5	0	4.8	15.5	16.7	22.9	29.2	17.1	2.97
1181	64	40.51016	-7.95845	13	CARREGAL DO SAL	2006	8	0	0	0	0	13.7	0	5.3	18.1	15.2	22	28.9	15.1	3.37
1182	60	40.46208954	-8.009539604	17	S.PEDRO DO SUL	2006	8	0	22	0	1	12.5	0	4.8	15.5	16.7	22.9	29.2	17.1	2.97
1183	154	39.11047363	-8.402277946	30	CORUCHE	2006	8	27	0	1	0	12.6	0	5.7	8.8	18.2	24.5	30.8	17.2	1.32
1184	143	39.25628	-8.31925	26	CHAMUSCA	2006	8	0	0	0	0	12.6	0	5.7	8.8	18.2	24.5	30.8	17.2	1.32
1185	56	41.05797	-7.09455	10	VILA NOVA DE FOZ COA	2006	8	0	0	0	0	15.2	0	5.5	22.2	13.7	21.3	28.9	13.6	3.67
1186	105	39.66978073	-7.647190094	22	VILA VELHA DE RODAO	2006	8	609.7560976	0	1	0	13.8	0	5.6	13.3	16.8	23.7	30.6	15.4	2.07
1187	89	39.89128876	-7.287069798	23	IDANHA-A-NOVA	2006	8	562	0	1	0	14.8	0	6.1	12.9	17.3	24.7	32.1	15.2	1.86
1189	47	41.565	-6.622	6	VIMIOSO	2006	8	0	0	0	0	16.5	0	5.7	24.1	13.4	21.6	29.9	13.7	3.99
1190	47	41.56499863	-6.622000217	6	VIMIOSO	2006	7	0	5	0	1	15.9	0	6.2	76	15.2	23.1	31.1	14.5	5.58
1191	47	41.565	-6.622	6	VIMIOSO	2006	8	0	0	0	0	16.5	0	5.7	24.1	13.4	21.6	29.9	13.7	3.99
1192	139	39.5509	-8.15106	27	SARDOAL	2006	8	0	0	0	0	12.7	0	5.2	13	16.9	23.2	29.6	16.2	2.19
1193	63	40.45653915	-8.442083359	16	ANADIA	2006	8	0	1	0	1	12.5	0	4.8	15.5	16.7	22.9	29.2	17.1	2.97
1194	130	39.83594894	-8.906032562	20	LEIRIA	2006	8	0	4	0	1	11.8	0	5	11	17.3	23.2	29.1	17.3	2.36
1195	131	39.73319	-8.810361	20	LEIRIA	2006	8	0	0	0	0	11.8	0	5	11	17.3	23.2	29.1	17.3	2.36
1196	67	40.21179581	-8.430020332	16	COIMBRA	2006	8	0	1	0	1	12.5	0	4.8	15.5	16.7	22.9	29.2	17.1	2.97
1197	64	40.51016	-7.95845	13	CARREGAL DO SAL	2006	8	0	0	0	0	13.7	0	5.3	18.1	15.2	22	28.9	15.1	3.37
1198	60	40.46208954	-8.009539604	17	S.PEDRO DO SUL	2006	8	0	2	0	1	12.5	0	4.8	15.5	16.7	22.9	29.2	17.1	2.97
1199	187	38.40433	-7.554133	36	REGUENGOS DE MONSARAZ	2006	8	0	0	0	0	13.4	0	6.3	10.4	18.6	25.3	32	17	1
1200	187	38.40433121	-7.554132938	36	REGUENGOS DE MONSARAZ	2006	8	3	0	1	0	13.4	0	6.3	10.4	18.6	25.3	32	17	1
1201	180	38.65	-7.981389	35	EVORA	2006	8	0	0	0	0	14.1	0	6.3	9.3	18	25	32.1	16.3	1.22
1202	1	41.91685104	-8.570850372	1	PAREDES DE COURA	2006	8	0	203.2520325	0	1	11.9	0	4.7	38.7	15.1	21	27	17	5.23
1203	56	41.05797	-7.09455	10	VILA NOVA DE FOZ COA	2006	8	0	0	0	0	15.2	0	5.5	22.2	13.7	21.3	28.9	13.6	3.67
1204	81	40.0134	-7.461139	23	FUNDAO	2006	8	0	0	0	0	15	0	5.9	20.5	15.4	22.9	30.4	13.8	2.47
1205	63	40.45653915	-8.442083359	16	ANADIA	2006	8	0	1	0	1	12.5	0	4.8	15.5	16.7	22.9	29.2	17.1	2.97
1206	67	40.21179581	-8.430020332	16	COIMBRA	2006	8	0	5	0	1	12.5	0	4.8	15.5	16.7	22.9	29.2	17.1	2.97
1207	130	39.83594894	-8.906032562	20	LEIRIA	2006	8	0	8	0	1	11.8	0	5	11	17.3	23.2	29.1	17.3	2.36
1208	131	39.73319244	-8.810360909	20	LEIRIA	2006	8	0	13	0	1	11.8	0	5	11	17.3	23.2	29.1	17.3	2.36
1209	60	40.46208954	-8.009539604	17	S.PEDRO DO SUL	2006	8	0	1	0	1	12.5	0	4.8	15.5	16.7	22.9	29.2	17.1	2.97
1210	64	40.51016	-7.95845	13	CARREGAL DO SAL	2006	8	0	0	0	0	13.7	0	5.3	18.1	15.2	22	28.9	15.1	3.37
1211	1	41.91685104	-8.570850372	1	PAREDES DE COURA	2006	8	0	81.30081301	0	1	11.9	0	4.7	38.7	15.1	21	27	17	5.23
1212	193	38.035	-7.898361	38	BEJA	2006	8	0	0	0	0	13.4	0	6.3	10.4	18.6	25.3	32	17	1
1213	56	41.05797	-7.09455	10	VILA NOVA DE FOZ COA	2006	8	0	0	0	0	15.2	0	5.5	22.2	13.7	21.3	28.9	13.6	3.67
1215	89	39.89128876	-7.287069798	23	IDANHA-A-NOVA	2006	8	82320	0	1	0	14.8	0	6.1	12.9	17.3	24.7	32.1	15.2	1.86
1216	105	39.66978073	-7.647190094	22	VILA VELHA DE RODAO	2006	8	1544.715447	0	1	0	13.8	0	5.6	13.3	16.8	23.7	30.6	15.4	2.07
1217	81	40.01340103	-7.461139202	23	FUNDAO	2006	8	1	0	1	0	15	0	5.9	20.5	15.4	22.9	30.4	13.8	2.47
1218	105	39.66978073	-7.647190094	22	VILA VELHA DE RODAO	2006	8	0	40.6504065	0	1	13.8	0	5.6	13.3	16.8	23.7	30.6	15.4	2.07
1219	89	39.89128876	-7.287069798	23	IDANHA-A-NOVA	2006	8	112357.7236	0	1	0	14.8	0	6.1	12.9	17.3	24.7	32.1	15.2	1.86
1220	139	39.55089951	-8.151060104	27	SARDOAL	2006	8	1	0	1	0	12.7	0	5.2	13	16.9	23.2	29.6	16.2	2.19
1221	67	40.21179581	-8.430020332	16	COIMBRA	2006	8	0	1	0	1	12.5	0	4.8	15.5	16.7	22.9	29.2	17.1	2.97
1222	63	40.45654	-8.442083	16	ANADIA	2006	8	0	0	0	0	12.5	0	4.8	15.5	16.7	22.9	29.2	17.1	2.97
1223	131	39.73319	-8.810361	20	LEIRIA	2006	8	0	0	0	0	11.8	0	5	11	17.3	23.2	29.1	17.3	2.36
1224	130	39.83594894	-8.906032562	20	LEIRIA	2006	8	0	4	0	1	11.8	0	5	11	17.3	23.2	29.1	17.3	2.36
1225	60	40.46208954	-8.009539604	17	S.PEDRO DO SUL	2006	8	0	16	0	1	12.5	0	4.8	15.5	16.7	22.9	29.2	17.1	2.97
1226	64	40.51015854	-7.958449841	13	CARREGAL DO SAL	2006	8	0	4	0	1	13.7	0	5.3	18.1	15.2	22	28.9	15.1	3.37
1227	1	41.91685104	-8.570850372	1	PAREDES DE COURA	2006	8	0	117	0	1	11.9	0	4.7	38.7	15.1	21	27	17	5.23
1228	13	41.02350998	-8.325249672	8	VILA NOVA DE GAIA	2006	8	0	1	0	1	14	0	5	27.8	13.9	20.9	27.9	15.8	4.15
1229	143	39.25627899	-8.319250107	26	CHAMUSCA	2006	8	1680	0	1	0	12.6	0	5.7	8.8	18.2	24.5	30.8	17.2	1.32
1230	154	39.11047363	-8.402277946	30	CORUCHE	2006	8	162	0	1	0	12.6	0	5.7	8.8	18.2	24.5	30.8	17.2	1.32
1232	13	41.02350998	-8.325249672	8	VILA NOVA DE GAIA	2006	8	0	1	0	1	14	0	5	27.8	13.9	20.9	27.9	15.8	4.15
1233	81	40.01340103	-7.461139202	23	FUNDAO	2006	8	2	0	1	0	15	0	5.9	20.5	15.4	22.9	30.4	13.8	2.47
1234	105	39.66978073	-7.647190094	22	VILA VELHA DE RODAO	2006	8	3536.585366	0	1	0	13.8	0	5.6	13.3	16.8	23.7	30.6	15.4	2.07
1235	89	39.89128876	-7.287069798	23	IDANHA-A-NOVA	2006	8	92195.12195	0	1	0	14.8	0	6.1	12.9	17.3	24.7	32.1	15.2	1.86
1236	139	39.5509	-8.15106	27	SARDOAL	2006	9	0	0	0	0	10	0	3.3	92.5	16	21	26	16.4	7.3
1237	67	40.2118	-8.43002	16	COIMBRA	2006	9	0	0	0	0	10	0	3.1	95.7	16	21	26	17.2	8.52
1238	143	39.25627899	-8.319250107	26	CHAMUSCA	2006	8	11	0	1	0	12.6	0	5.7	8.8	18.2	24.5	30.8	17.2	1.32
1239	154	39.11047363	-8.402277946	30	CORUCHE	2006	8	1219.512195	0	1	0	12.6	0	5.7	8.8	18.2	24.5	30.8	17.2	1.32
1240	130	39.83594894	-8.906032562	20	LEIRIA	2006	9	0	16	0	1	8.9	0	3.3	93.2	16.9	21.3	25.8	17.5	7.45
1241	131	39.73319	-8.810361	20	LEIRIA	2006	9	0	0	0	0	8.9	0	3.3	93.2	16.9	21.3	25.8	17.5	7.45
1242	63	40.45654	-8.442083	16	ANADIA	2006	9	0	0	0	0	10	0	3.1	95.7	16	21	26	17.2	8.52
1243	60	40.46209	-8.00954	17	S.PEDRO DO SUL	2006	9	0	0	0	0	10	0	3.1	95.7	16	21	26	17.2	8.52
1244	64	40.51016	-7.95845	13	CARREGAL DO SAL	2006	9	0	0	0	0	11.4	0	3.4	95.7	13.8	19.5	25.2	15.4	9.33
1245	1	41.91685104	-8.570850372	1	PAREDES DE COURA	2006	9	0	64	0	1	9.7	0	3.3	102.7	15.4	20.2	25.1	17.3	13.06
1246	56	41.05797	-7.09455	10	VILA NOVA DE FOZ COA	2006	9	0	0	0	0	13.1	0	3.5	91.7	11.7	18.2	24.8	14	10.3
1248	154	39.11047363	-8.402277946	30	CORUCHE	2006	9	0	1	0	1	9.9	0	3.7	66	17.5	22.4	27.4	17.3	5.57
1249	13	41.02351	-8.325249672	8	VILA NOVA DE GAIA	2006	9	0	0	0	0	10.7	0	3.3	101.4	14.1	19.4	24.8	16.1	10.77
1251	89	39.89128876	-7.287069798	23	IDANHA-A-NOVA	2006	9	40236	0	1	0	11.7	0	4.1	45.5	16.3	22.1	28	15.6	6.19
1252	105	39.66978073	-7.647190094	22	VILA VELHA DE RODAO	2006	9	772.3577236	0	1	0	10.9	0	3.7	68	15.8	21.2	26.7	15.7	6.69
1253	24	41.71617126	-7.767749786	4	MONTALEGRE	2006	7	0	25	0	1	14.4	0	5.5	57	13.3	20.5	27.7	13.9	5.97
1254	24	41.71617126	-7.767749786	4	MONTALEGRE	2006	8	0	75	0	1	15.5	0	5.3	37.2	11.9	19.6	27.4	13	4.97
1255	24	41.71617126	-7.767749786	4	MONTALEGRE	2006	8	0	6	0	1	15.5	0	5.3	37.2	11.9	19.6	27.4	13	4.97
1256	24	41.71617126	-7.767749786	4	MONTALEGRE	2006	8	0	2	0	1	15.5	0	5.3	37.2	11.9	19.6	27.4	13	4.97
1257	24	41.71617126	-7.767749786	4	MONTALEGRE	2006	8	0	26	0	1	15.5	0	5.3	37.2	11.9	19.6	27.4	13	4.97
1258	139	39.5509	-8.15106	27	SARDOAL	2006	9	0	0	0	0	10	0	3.3	92.5	16	21	26	16.4	7.3
1259	131	39.73319244	-8.810360909	20	LEIRIA	2006	9	0	0	0	0	8.9	0	3.3	93.2	16.9	21.3	25.8	17.5	7.45
1260	130	39.83594894	-8.906032562	20	LEIRIA	2006	9	0	5	0	1	8.9	0	3.3	93.2	16.9	21.3	25.8	17.5	7.45
1261	63	40.45654	-8.442083	16	ANADIA	2006	9	0	0	0	0	10	0	3.1	95.7	16	21	26	17.2	8.52
1262	60	40.46209	-8.00954	17	S.PEDRO DO SUL	2006	9	0	0	0	0	10	0	3.1	95.7	16	21	26	17.2	8.52
1263	64	40.51016	-7.95845	13	CARREGAL DO SAL	2006	9	0	0	0	0	11.4	0	3.4	95.7	13.8	19.5	25.2	15.4	9.33
1264	154	39.11047	-8.402278	30	CORUCHE	2006	9	0	0	0	0	9.9	0	3.7	66	17.5	22.4	27.4	17.3	5.57
1265	143	39.25627899	-8.319250107	26	CHAMUSCA	2006	9	3	0	1	0	9.9	0	3.7	66	17.5	22.4	27.4	17.3	5.57
1266	56	41.05797	-7.09455	10	VILA NOVA DE FOZ COA	2006	9	0	0	0	0	13.1	0	3.5	91.7	11.7	18.2	24.8	14	10.3
1267	1	41.91685104	-8.570850372	1	PAREDES DE COURA	2006	9	0	6	0	1	9.7	0	3.3	102.7	15.4	20.2	25.1	17.3	13.06
1268	180	38.65	-7.981389	35	EVORA	2006	8	0	0	0	0	14.1	0	6.3	9.3	18	25	32.1	16.3	1.22
1269	167	39.29000092	-7.478332996	28	PORTALEGRE	2006	9	5	0	1	0	12.1	0	4.4	36.1	16.3	22.3	28.4	15.2	5.55
1270	105	39.66978073	-7.647190094	22	VILA VELHA DE RODAO	2006	9	0	4	0	1	10.9	0	3.7	68	15.8	21.2	26.7	15.7	6.69
1271	125	39.82791519	-8.128972054	22	SERT�	2006	9	0	2	0	1	10	0	3.3	92.5	16	21	26	16.4	7.3
1272	125	39.82791519	-8.128972054	22	SERT�	2006	9	0	1	0	1	10	0	3.3	92.5	16	21	26	16.4	7.3
1273	116	39.72426987	-8.064700127	22	VILA DE REI	2006	9	0	57	0	1	10	0	3.3	92.5	16	21	26	16.4	7.3
1274	89	39.89128876	-7.287069798	23	IDANHA-A-NOVA	2006	9	28902.43902	0	1	0	11.7	0	4.1	45.5	16.3	22.1	28	15.6	6.19
1275	116	39.72426987	-8.064700127	22	VILA DE REI	2006	9	6	0	1	0	10	0	3.3	92.5	16	21	26	16.4	7.3
1276	131	39.73319	-8.810361	20	LEIRIA	2006	9	0	0	0	0	8.9	0	3.3	93.2	16.9	21.3	25.8	17.5	7.45
1277	130	39.83594894	-8.906032562	20	LEIRIA	2006	9	0	16	0	1	8.9	0	3.3	93.2	16.9	21.3	25.8	17.5	7.45
1278	64	40.51016	-7.95845	13	CARREGAL DO SAL	2006	9	0	0	0	0	11.4	0	3.4	95.7	13.8	19.5	25.2	15.4	9.33
1279	63	40.45654	-8.442083	16	ANADIA	2006	9	0	0	0	0	10	0	3.1	95.7	16	21	26	17.2	8.52
1280	60	40.46208954	-8.009539604	17	S.PEDRO DO SUL	2006	9	0	2	0	1	10	0	3.1	95.7	16	21	26	17.2	8.52
1281	67	40.21179581	-8.430020332	16	COIMBRA	2006	9	0	1	0	1	10	0	3.1	95.7	16	21	26	17.2	8.52
1282	13	41.02351	-8.325249672	8	VILA NOVA DE GAIA	2006	9	0	0	0	0	10.7	0	3.3	101.4	14.1	19.4	24.8	16.1	10.77
1283	154	39.11047363	-8.402277946	30	CORUCHE	2006	9	43	0	1	0	9.9	0	3.7	66	17.5	22.4	27.4	17.3	5.57
1284	143	39.25627899	-8.319250107	26	CHAMUSCA	2006	9	3	0	1	0	9.9	0	3.7	66	17.5	22.4	27.4	17.3	5.57
1285	47	41.56499863	-6.622000217	6	VIMIOSO	2006	8	0	1	0	1	16.5	0	5.7	24.1	13.4	21.6	29.9	13.7	3.99
1286	56	41.05796814	-7.094550133	10	VILA NOVA DE FOZ COA	2006	9	0	1	0	1	13.1	0	3.5	91.7	11.7	18.2	24.8	14	10.3
1287	1	41.91685104	-8.570850372	1	PAREDES DE COURA	2006	9	0	20	0	1	9.7	0	3.3	102.7	15.4	20.2	25.1	17.3	13.06
1288	173	39.04333496	-7.893332958	31	AVIS	2006	9	348	0	1	0	11	0	4	50.7	17.2	22.7	28.2	16.6	5.24
1289	180	38.65	-7.981389	35	EVORA	2006	9	0	0	0	0	10.9	0	4.3	38.7	17.5	22.9	28.4	16.2	4.43
1290	13	41.02351	-8.325249672	8	VILA NOVA DE GAIA	2006	9	0	0	0	0	10.7	0	3.3	101.4	14.1	19.4	24.8	16.1	10.77
1291	143	39.25627899	-8.319250107	26	CHAMUSCA	2006	9	0	1	0	1	9.9	0	3.7	66	17.5	22.4	27.4	17.3	5.57
1292	154	39.11047363	-8.402277946	30	CORUCHE	2006	9	0	5	0	1	9.9	0	3.7	66	17.5	22.4	27.4	17.3	5.57
1293	63	40.45653915	-8.442083359	16	ANADIA	2006	9	0	3	0	1	10	0	3.1	95.7	16	21	26	17.2	8.52
1294	64	40.51015854	-7.958449841	13	CARREGAL DO SAL	2006	9	0	1	0	1	11.4	0	3.4	95.7	13.8	19.5	25.2	15.4	9.33
1295	60	40.46208954	-8.009539604	17	S.PEDRO DO SUL	2006	9	0	5	0	1	10	0	3.1	95.7	16	21	26	17.2	8.52
1296	67	40.2118	-8.43002	16	COIMBRA	2006	9	0	0	0	0	10	0	3.1	95.7	16	21	26	17.2	8.52
1297	131	39.73319244	-8.810360909	20	LEIRIA	2006	9	0	3	0	1	8.9	0	3.3	93.2	16.9	21.3	25.8	17.5	7.45
1298	130	39.83595	-8.906033	20	LEIRIA	2006	9	0	0	0	0	8.9	0	3.3	93.2	16.9	21.3	25.8	17.5	7.45
1299	1	41.91685104	-8.570850372	1	PAREDES DE COURA	2006	9	0	40	0	1	9.7	0	3.3	102.7	15.4	20.2	25.1	17.3	13.06
1300	165	39.43999863	-7.468332767	28	CASTELO DE VIDE	2006	9	4	0	1	0	12.1	0	4.4	36.1	16.3	22.3	28.4	15.2	5.55
1301	180	38.65000153	-7.981389046	35	EVORA	2006	9	2	0	1	0	10.9	0	4.3	38.7	17.5	22.9	28.4	16.2	4.43
1302	81	40.0134	-7.461139	23	FUNDAO	2006	9	0	0	0	0	11.4	0	3.7	63.5	14.3	20	25.7	14.3	7.61
1303	105	39.66978073	-7.647190094	22	VILA VELHA DE RODAO	2006	9	1178.861789	0	1	0	10.9	0	3.7	68	15.8	21.2	26.7	15.7	6.69
1304	105	39.66978073	-7.647190094	22	VILA VELHA DE RODAO	2006	9	107880	0	1	0	10.9	0	3.7	68	15.8	21.2	26.7	15.7	6.69
1305	89	39.89128876	-7.287069798	23	IDANHA-A-NOVA	2006	9	236300.813	0	1	0	11.7	0	4.1	45.5	16.3	22.1	28	15.6	6.19
1306	89	39.89128876	-7.287069798	23	IDANHA-A-NOVA	2006	9	25	0	1	0	11.7	0	4.1	45.5	16.3	22.1	28	15.6	6.19
1307	13	41.02351	-8.325249672	8	VILA NOVA DE GAIA	2006	9	0	0	0	0	10.7	0	3.3	101.4	14.1	19.4	24.8	16.1	10.77
1308	143	39.25627899	-8.319250107	26	CHAMUSCA	2006	10	0	1	0	1	6.6	0	2.2	240.8	15.6	18.9	22.2	16	16.47
1309	154	39.11047363	-8.402277946	30	CORUCHE	2006	10	6	0	1	0	6.6	0	2.2	240.8	15.6	18.9	22.2	16	16.47
1310	187	38.40433121	-7.554132938	36	REGUENGOS DE MONSARAZ	2006	9	16	0	1	0	10.9	0	4.3	27.3	17.7	23.1	28.6	16.8	3.9
1311	180	38.65000153	-7.981389046	35	EVORA	2006	10	1	0	1	0	7.3	0	2.6	160.5	15.3	18.9	22.6	15.1	15.08
1312	56	41.05797	-7.09455	10	VILA NOVA DE FOZ COA	2006	9	0	0	0	0	13.1	0	3.5	91.7	11.7	18.2	24.8	14	10.3
1313	67	40.2118	-8.43002	16	COIMBRA	2006	10	0	0	0	0	6.8	0	1.7	308.9	14.3	17.7	21.1	15.9	18.92
1314	63	40.45653915	-8.442083359	16	ANADIA	2006	10	0	3	0	1	6.8	0	1.7	308.9	14.3	17.7	21.1	15.9	18.92
1315	64	40.51016	-7.95845	13	CARREGAL DO SAL	2006	10	0	0	0	0	7.5	0	1.8	295.2	12	15.7	19.5	14.2	19.94
1316	60	40.46209	-8.00954	17	S.PEDRO DO SUL	2006	10	0	0	0	0	6.8	0	1.7	308.9	14.3	17.7	21.1	15.9	18.92
1317	131	39.73319244	-8.810360909	20	LEIRIA	2006	10	0	15	0	1	5.9	0	1.9	310.1	15.5	18.4	21.4	16.4	17.35
1318	130	39.83594894	-8.906032562	20	LEIRIA	2006	10	0	44	0	1	5.9	0	1.9	310.1	15.5	18.4	21.4	16.4	17.35
1319	13	41.02350998	-8.325249672	8	VILA NOVA DE GAIA	2006	10	0	1	0	1	7.3	0	1.8	352	12.6	16.2	19.9	14.9	20.64
1320	1	41.91685104	-8.570850372	1	PAREDES DE COURA	2006	10	0	16	0	1	6.8	0	2	401.6	14.1	17.5	20.9	15.7	21.5
1321	89	39.89128876	-7.287069798	23	IDANHA-A-NOVA	2006	10	54268.29268	0	1	0	8.3	0	2.3	176.4	13.5	17.6	21.8	14.3	18.43
1322	105	39.66978073	-7.647190094	22	VILA VELHA DE RODAO	2006	10	2154.471545	0	1	0	7.5	0	2.1	229	13.5	17.2	21	14.5	18.31
1323	193	38.035	-7.898361	38	BEJA	2006	10	0	0	0	0	7.5	0	2.7	132.9	15.7	19.4	23.2	15.5	13.24
1324	193	38.035	-7.898361	38	BEJA	2006	10	0	0	0	0	7.5	0	2.7	132.9	15.7	19.4	23.2	15.5	13.24
1325	139	39.5509	-8.15106	27	SARDOAL	2006	10	0	0	0	0	6.6	0	1.8	284.9	14.1	17.4	20.7	15.3	17.99
1326	130	39.83594894	-8.906032562	20	LEIRIA	2006	10	0	41	0	1	5.9	0	1.9	310.1	15.5	18.4	21.4	16.4	17.35
1327	131	39.73319244	-8.810360909	20	LEIRIA	2006	10	0	52	0	1	5.9	0	1.9	310.1	15.5	18.4	21.4	16.4	17.35
1328	67	40.2118	-8.43002	16	COIMBRA	2006	10	0	0	0	0	6.8	0	1.7	308.9	14.3	17.7	21.1	15.9	18.92
1329	64	40.51016	-7.95845	13	CARREGAL DO SAL	2006	10	0	0	0	0	7.5	0	1.8	295.2	12	15.7	19.5	14.2	19.94
1330	63	40.45653915	-8.442083359	16	ANADIA	2006	10	0	15	0	1	6.8	0	1.7	308.9	14.3	17.7	21.1	15.9	18.92
1331	60	40.46208954	-8.009539604	17	S.PEDRO DO SUL	2006	10	0	32	0	1	6.8	0	1.7	308.9	14.3	17.7	21.1	15.9	18.92
1332	154	39.11047363	-8.402277946	30	CORUCHE	2006	10	44	0	1	0	6.6	0	2.2	240.8	15.6	18.9	22.2	16	16.47
1333	143	39.25627899	-8.319250107	26	CHAMUSCA	2006	10	6	0	1	0	6.6	0	2.2	240.8	15.6	18.9	22.2	16	16.47
1334	1	41.91685104	-8.570850372	1	PAREDES DE COURA	2006	10	0	39	0	1	6.8	0	2	401.6	14.1	17.5	20.9	15.7	21.5
1335	2	41.82369614	-8.491555214	3	ARCOS DE VALDEVEZ	2006	10	0	3	0	1	7.5	0	1.7	380.6	10.5	14.2	18	13.3	22.48
1336	2	41.82369614	-8.491555214	3	ARCOS DE VALDEVEZ	2006	10	0	5	0	1	7.5	0	1.7	380.6	10.5	14.2	18	13.3	22.48
1337	13	41.02351	-8.325249672	8	VILA NOVA DE GAIA	2006	10	0	0	0	0	7.3	0	1.8	352	12.6	16.2	19.9	14.9	20.64
1338	188	38.34051895	-7.298389912	36	MOURAO	2006	10	360	0	1	0	8.7	0	2.9	100.5	15.2	19.5	23.9	15	13.55
1339	167	39.29	-7.478333	28	PORTALEGRE	2006	10	0	0	0	0	8.4	0	2.5	152.4	13.5	17.7	21.9	13.8	16.66
1340	56	41.05796814	-7.094550133	10	VILA NOVA DE FOZ COA	2006	10	3	0	1	0	8.4	0.04	1.7	272.5	9.6	13.8	18	12.7	20.81
1341	105	39.66978073	-7.647190094	22	VILA VELHA DE RODAO	2006	10	2430	0	1	0	7.5	0	2.1	229	13.5	17.2	21	14.5	18.31
1342	89	39.89128876	-7.287069798	23	IDANHA-A-NOVA	2006	10	43520	0	1	0	8.3	0	2.3	176.4	13.5	17.6	21.8	14.3	18.43
1343	81	40.0134	-7.461139	23	FUNDAO	2006	10	0	0	0	0	8.1	0	2	209.2	11.6	15.6	19.7	13.2	19.6
1344	139	39.55089951	-8.151060104	27	SARDOAL	2006	10	1	0	1	0	6.6	0	1.8	284.9	14.1	17.4	20.7	15.3	17.99
1346	199	37.50722122	-8.716666222	40	ODEMIRA	2006	10	146	0	1	0	6.3	0	2.5	170.6	16.6	19.7	22.9	16.9	12.4
1347	24	41.71617	-7.767749786	4	MONTALEGRE	2006	9	0	0	0	0	12.9	0	3.3	105.4	10.8	17.2	23.7	13.4	12.66
1348	24	41.71617	-7.767749786	4	MONTALEGRE	2006	9	0	0	0	0	12.9	0	3.3	105.4	10.8	17.2	23.7	13.4	12.66
1355	63	40.45654	-8.442083	16	ANADIA	2006	10	0	0	0	0	6.8	0	1.7	308.9	14.3	17.7	21.1	15.9	18.92
1357	64	40.51016	-7.95845	13	CARREGAL DO SAL	2006	10	0	0	0	0	7.5	0	1.8	295.2	12	15.7	19.5	14.2	19.94
1358	60	40.46208954	-8.009539604	17	S.PEDRO DO SUL	2006	10	0	30	0	1	6.8	0	1.7	308.9	14.3	17.7	21.1	15.9	18.92
1360	131	39.73319244	-8.810360909	20	LEIRIA	2006	10	0	39	0	1	5.9	0	1.9	310.1	15.5	18.4	21.4	16.4	17.35
1361	130	39.83594894	-8.906032562	20	LEIRIA	2006	10	0	38	0	1	5.9	0	1.9	310.1	15.5	18.4	21.4	16.4	17.35
1362	184	38.40628	-7.5811	36	REGUENGOS DE MONSARAZ	2006	10	0	0	0	0	7.5	0	2.7	132.9	15.7	19.4	23.2	15.5	13.24
1363	193	38.035	-7.898361	38	BEJA	2006	10	0	0	0	0	7.5	0	2.7	132.9	15.7	19.4	23.2	15.5	13.24
1364	174	38.78943	-8.047067	31	ARRAIOLOS	2006	10	0	0	0	0	6.6	0	2.3	205.7	15.8	19.1	22.4	15.9	15.29
1365	13	41.02350998	-8.325249672	8	VILA NOVA DE GAIA	2006	10	0	4	0	1	7.3	0	1.8	352	12.6	16.2	19.9	14.9	20.64
1366	57	41.02889	-7.7225	9	TAROUCA	2006	10	0	0	0	0	7.8	0	1.6	319.1	10.2	14.1	18	13.1	21.38
1367	52	41.31806	-7.483611	10	ALIJO	2006	10	0	0	0	0	8.4	0.04	1.7	272.5	9.6	13.8	18	12.7	20.81
1368	83	40.15874863	-7.455667019	18	FUNDAO	2006	10	1	0	1	0	8.1	0	2	209.2	11.6	15.6	19.7	13.2	19.6
1369	81	40.0134	-7.461139	23	FUNDAO	2006	10	0	0	0	0	8.1	0	2	209.2	11.6	15.6	19.7	13.2	19.6
1370	80	40.19091	-7.640736	17	COVILHA	2006	10	0	0	0	0	7.4	0	1.8	272	11.5	15.2	18.9	13.4	19.59
1371	139	39.55089951	-8.151060104	27	SARDOAL	2006	10	0	1	0	1	6.6	0	1.8	284.9	14.1	17.4	20.7	15.3	17.99
1372	173	39.04333496	-7.893332958	31	AVIS	2006	10	9	0	1	0	7.5	0	2.3	192.1	14.9	18.6	22.4	15.3	16.88
1373	130	39.83594894	-8.906032562	20	LEIRIA	2006	10	0	92	0	1	5.9	0	1.9	310.1	15.5	18.4	21.4	16.4	17.35
1374	131	39.73319244	-8.810360909	20	LEIRIA	2006	10	0	15	0	1	5.9	0	1.9	310.1	15.5	18.4	21.4	16.4	17.35
1375	60	40.46208954	-8.009539604	17	S.PEDRO DO SUL	2006	10	0	3	0	1	6.8	0	1.7	308.9	14.3	17.7	21.1	15.9	18.92
1376	64	40.51016	-7.95845	13	CARREGAL DO SAL	2006	10	0	0	0	0	7.5	0	1.8	295.2	12	15.7	19.5	14.2	19.94
1377	67	40.21179581	-8.430020332	16	COIMBRA	2006	10	0	1	0	1	6.8	0	1.7	308.9	14.3	17.7	21.1	15.9	18.92
1378	63	40.45654	-8.442083	16	ANADIA	2006	10	0	0	0	0	6.8	0	1.7	308.9	14.3	17.7	21.1	15.9	18.92
1379	142	39.44591904	-8.399100304	26	CHAMUSCA	2006	10	38	0	1	0	6.6	0	2.2	240.8	15.6	18.9	22.2	16	16.47
1380	142	39.44592	-8.3991	26	CHAMUSCA	2006	10	0	0	0	0	6.6	0	2.2	240.8	15.6	18.9	22.2	16	16.47
1381	154	39.11047363	-8.402277946	30	CORUCHE	2006	10	2	0	1	0	6.6	0	2.2	240.8	15.6	18.9	22.2	16	16.47
1382	94	40.17211151	-7.262306213	18	IDANHA-A-NOVA	2006	10	1212	0	1	0	8.1	0	2	209.2	11.6	15.6	19.7	13.2	19.6
1383	86	40.22930527	-7.147471905	18	PENAMACOR	2006	10	4	0	1	0	8.1	0	2	209.2	11.6	15.6	19.7	13.2	19.6
1384	81	40.0134	-7.461139	23	FUNDAO	2006	10	0	0	0	0	8.1	0	2	209.2	11.6	15.6	19.7	13.2	19.6
1385	89	39.89128876	-7.287069798	23	IDANHA-A-NOVA	2006	10	41280	0	1	0	8.3	0	2.3	176.4	13.5	17.6	21.8	14.3	18.43
1386	105	39.66978073	-7.647190094	22	VILA VELHA DE RODAO	2006	10	572	0	1	0	7.5	0	2.1	229	13.5	17.2	21	14.5	18.31
1387	105	39.66978073	-7.647190094	22	VILA VELHA DE RODAO	2006	10	71	0	1	0	7.5	0	2.1	229	13.5	17.2	21	14.5	18.31
1388	89	39.89128876	-7.287069798	23	IDANHA-A-NOVA	2006	10	20800	0	1	0	8.3	0	2.3	176.4	13.5	17.6	21.8	14.3	18.43
1389	174	38.78942871	-8.047066689	31	ARRAIOLOS	2006	10	2	0	1	0	6.6	0	2.3	205.7	15.8	19.1	22.4	15.9	15.29
1390	204	37.26102829	-8.121999741	44	LOULE	2006	7	0	1	0	1	10.6	0	6	0	18.8	24.1	29.4	17.5	0.46
1391	204	37.26103	-8.122	44	LOULE	2006	7	0	0	0	0	10.6	0	6	0	18.8	24.1	29.4	17.5	0.46
1392	12	41.13516998	-8.131500244	9	PENAFIEL	2006	10	0	65	0	1	7.3	0	1.8	352	12.6	16.2	19.9	14.9	20.64
1393	67	40.21179581	-8.430020332	16	COIMBRA	2006	10	0	1	0	1	6.8	0	1.7	308.9	14.3	17.7	21.1	15.9	18.92
1394	63	40.45653915	-8.442083359	16	ANADIA	2006	10	0	24	0	1	6.8	0	1.7	308.9	14.3	17.7	21.1	15.9	18.92
1395	60	40.46209	-8.00954	17	S.PEDRO DO SUL	2006	10	0	0	0	0	6.8	0	1.7	308.9	14.3	17.7	21.1	15.9	18.92
1396	64	40.51015854	-7.958449841	13	CARREGAL DO SAL	2006	10	0	12	0	1	7.5	0	1.8	295.2	12	15.7	19.5	14.2	19.94
1397	130	39.83594894	-8.906032562	20	LEIRIA	2006	10	0	72	0	1	5.9	0	1.9	310.1	15.5	18.4	21.4	16.4	17.35
1398	131	39.73319244	-8.810360909	20	LEIRIA	2006	10	0	28	0	1	5.9	0	1.9	310.1	15.5	18.4	21.4	16.4	17.35
1399	199	37.50722122	-8.716666222	40	ODEMIRA	2006	10	1	0	1	0	6.3	0	2.5	170.6	16.6	19.7	22.9	16.9	12.4
1400	199	37.50722122	-8.716666222	40	ODEMIRA	2006	10	5	0	1	0	6.3	0	2.5	170.6	16.6	19.7	22.9	16.9	12.4
1401	154	39.11047363	-8.402277946	30	CORUCHE	2006	11	0	3	0	1	5.5	0	1.4	227.9	13	15.7	18.5	14.1	15.96
1402	143	39.25627899	-8.319250107	26	CHAMUSCA	2006	11	0	1	0	1	5.5	0	1.4	227.9	13	15.7	18.5	14.1	15.96
1404	174	38.78942871	-8.047066689	31	ARRAIOLOS	2006	11	4	0	1	0	5.3	0	1.5	218.1	13.2	15.8	18.5	14.2	15.14
1405	205	37.49813843	-7.516082764	42	ALCOUTIM	2006	7	2	0	1	0	11.5	0	6.3	0.2	19.3	25	30.8	17.6	0.6
1406	205	37.49814	-7.516083	42	ALCOUTIM	2006	7	0	0	0	0	11.5	0	6.3	0.2	19.3	25	30.8	17.6	0.6
1407	184	38.40628	-7.5811	36	REGUENGOS DE MONSARAZ	2006	11	0	0	0	0	6	0	1.6	198.6	12.5	15.5	18.5	13.9	13.5
1408	203	37.75286102	-8.336305618	40	OURIQUE	2006	10	108	0	1	0	6.9	0	2.6	141.8	16.1	19.5	23	16.2	12.19
1410	67	40.21179581	-8.430020332	16	COIMBRA	2006	11	0	5	0	1	5.8	0	1.2	252.9	11.8	14.7	17.6	13.5	16.1
1411	63	40.45653915	-8.442083359	16	ANADIA	2006	11	0	71	0	1	5.8	0	1.2	252.9	11.8	14.7	17.6	13.5	16.1
1412	64	40.51015854	-7.958449841	13	CARREGAL DO SAL	2006	11	0	2	0	1	5.8	0.02	1.2	231.8	9.7	12.6	15.5	11.9	16.38
1413	143	39.25627899	-8.319250107	26	CHAMUSCA	2006	11	12	0	1	0	5.5	0	1.4	227.9	13	15.7	18.5	14.1	15.96
1414	154	39.11047363	-8.402277946	30	CORUCHE	2006	11	4	0	1	0	5.5	0	1.4	227.9	13	15.7	18.5	14.1	15.96
1415	200	37.7091713	-8.613888741	40	ODEMIRA	2006	11	0	20	0	1	5.1	0	1.5	228.9	14.1	16.6	19.2	15.3	13.28
1416	131	39.73319244	-8.810360909	20	LEIRIA	2006	11	0	28	0	1	5.3	0	1.3	261.3	12.8	15.4	18.1	14.1	15.37
1417	130	39.83594894	-8.906032562	20	LEIRIA	2006	11	0	328	0	1	5.3	0	1.3	261.3	12.8	15.4	18.1	14.1	15.37
1418	148	39.08010864	-8.995659828	29	ALENQUER	2006	11	3	0	1	0	5.1	0	1.4	252	13.5	16	18.6	14.5	15.06
1419	148	39.08010864	-8.995659828	29	ALENQUER	2006	11	1	0	1	0	5.1	0	1.4	252	13.5	16	18.6	14.5	15.06
1420	27	41.8175	-7.775556087	4	MONTALEGRE	2006	10	0	0	0	0	8	0.19	1.6	335.1	9.1	13.1	17.1	12.5	22.2
1423	174	38.78943	-8.047067	31	ARRAIOLOS	2006	11	0	0	0	0	5.3	0	1.5	218.1	13.2	15.8	18.5	14.2	15.14
1424	193	38.035	-7.898361	38	BEJA	2006	10	0	0	0	0	7.5	0	2.7	132.9	15.7	19.4	23.2	15.5	13.24
1425	193	38.035	-7.898361	38	BEJA	2006	10	0	0	0	0	7.5	0	2.7	132.9	15.7	19.4	23.2	15.5	13.24
1430	205	37.49814	-7.516083	42	ALCOUTIM	2006	7	0	0	0	0	11.5	0	6.3	0.2	19.3	25	30.8	17.6	0.6
1431	205	37.49814	-7.516083	42	ALCOUTIM	2006	9	0	0	0	0	10.3	0	4.1	19.3	17.4	22.5	27.7	17.7	3.43
1432	205	37.49814	-7.516083	42	ALCOUTIM	2006	8	0	0	0	0	11.1	0	5.8	17.2	19.1	24.6	30.2	18.2	1.15
1433	13	41.02351	-8.325249672	8	VILA NOVA DE GAIA	2006	11	0	0	0	0	5.7	0	1.3	271.5	10.3	13.1	16	12.4	15.64
1434	67	40.21179581	-8.430020332	16	COIMBRA	2006	11	0	1	0	1	5.8	0	1.2	252.9	11.8	14.7	17.6	13.5	16.1
1435	64	40.51016	-7.95845	13	CARREGAL DO SAL	2006	11	0	0	0	0	5.8	0.02	1.2	231.8	9.7	12.6	15.5	11.9	16.38
1436	63	40.45653915	-8.442083359	16	ANADIA	2006	11	0	35	0	1	5.8	0	1.2	252.9	11.8	14.7	17.6	13.5	16.1
1437	60	40.46209	-8.00954	17	S.PEDRO DO SUL	2006	11	0	0	0	0	5.8	0	1.2	252.9	11.8	14.7	17.6	13.5	16.1
1438	131	39.73319244	-8.810360909	20	LEIRIA	2006	11	0	1	0	1	5.3	0	1.3	261.3	12.8	15.4	18.1	14.1	15.37
1439	130	39.83594894	-8.906032562	20	LEIRIA	2006	11	0	64	0	1	5.3	0	1.3	261.3	12.8	15.4	18.1	14.1	15.37
1440	13	41.02351	-8.325249672	8	VILA NOVA DE GAIA	2006	11	0	0	0	0	5.7	0	1.3	271.5	10.3	13.1	16	12.4	15.64
1441	143	39.25627899	-8.319250107	26	CHAMUSCA	2006	11	5	0	1	0	5.5	0	1.4	227.9	13	15.7	18.5	14.1	15.96
1442	154	39.11047363	-8.402277946	30	CORUCHE	2006	11	0	1	0	1	5.5	0	1.4	227.9	13	15.7	18.5	14.1	15.96
1443	193	38.03499985	-7.898361206	38	BEJA	2006	11	0	1	0	1	6	0	1.6	198.6	12.5	15.5	18.5	13.9	13.5
1444	204	37.26103	-8.122	44	LOULE	2006	9	0	0	0	0	9.6	0	4	24.6	17	21.8	26.6	17.6	3.33
1445	205	37.49814	-7.516083	42	ALCOUTIM	2006	10	0	0	0	0	7.7	0	2.7	91.1	15.8	19.6	23.5	16.2	10.76
1446	205	37.49814	-7.516083	42	ALCOUTIM	2006	9	0	0	0	0	10.3	0	4.1	19.3	17.4	22.5	27.7	17.7	3.43
1447	204	37.26102829	-8.121999741	44	LOULE	2006	10	0	3	0	1	7.1	0	2.5	112.4	15.7	19.2	22.8	16.4	10.96
1448	204	37.26102829	-8.121999741	44	LOULE	2006	9	0	18	0	1	9.6	0	4	24.6	17	21.8	26.6	17.6	3.33
1449	205	37.49813843	-7.516082764	42	ALCOUTIM	2006	9	97	0	1	0	10.3	0	4.1	19.3	17.4	22.5	27.7	17.7	3.43
1450	200	37.70917	-8.613889	40	ODEMIRA	2006	11	0	0	0	0	5.1	0	1.5	228.9	14.1	16.6	19.2	15.3	13.28
1451	13	41.02351	-8.325249672	8	VILA NOVA DE GAIA	2006	11	0	0	0	0	5.7	0	1.3	271.5	10.3	13.1	16	12.4	15.64
1452	205	37.49814	-7.516083	42	ALCOUTIM	2006	9	0	0	0	0	10.3	0	4.1	19.3	17.4	22.5	27.7	17.7	3.43
1453	205	37.49813843	-7.516082764	42	ALCOUTIM	2006	10	0	28	0	1	7.7	0	2.7	91.1	15.8	19.6	23.5	16.2	10.76
1454	204	37.26103	-8.122	44	LOULE	2006	10	0	0	0	0	7.1	0	2.5	112.4	15.7	19.2	22.8	16.4	10.96
1455	206	37.16130447	-7.901278019	44	SAO BRAS DE ALPORTEL	2006	10	0	3	0	1	7.7	0	2.7	91.1	15.8	19.6	23.5	16.2	10.76
1456	196	37.85417175	-8.093610764	38	BEJA	2006	6	9	0	1	0	9.3	0	4.7	43.4	16.6	21.2	25.9	16.1	5.65
1457	174	38.78943	-8.047067	31	ARRAIOLOS	2006	11	0	0	0	0	5.3	0	1.5	218.1	13.2	15.8	18.5	14.2	15.14
1458	184	38.40628052	-7.581099987	36	REGUENGOS DE MONSARAZ	2006	11	37	0	1	0	6	0	1.6	198.6	12.5	15.5	18.5	13.9	13.5
1459	184	38.40628	-7.5811	36	REGUENGOS DE MONSARAZ	2006	11	0	0	0	0	6	0	1.6	198.6	12.5	15.5	18.5	13.9	13.5
1460	200	37.7091713	-8.613888741	40	ODEMIRA	2006	11	0	4	0	1	5.1	0	1.5	228.9	14.1	16.6	19.2	15.3	13.28
1461	205	37.49813843	-7.516082764	42	ALCOUTIM	2006	10	27	0	1	0	7.7	0	2.7	91.1	15.8	19.6	23.5	16.2	10.76
1462	105	39.66978073	-7.647190094	22	VILA VELHA DE RODAO	2006	11	1	0	1	0	6.2	0	1.3	214.6	10.6	13.7	16.8	12.5	16.79
1463	89	39.89128876	-7.287069798	23	IDANHA-A-NOVA	2006	11	5164	0	1	0	6.8	0	1.4	186.2	10.4	13.8	17.2	12.3	17.26
1464	89	39.89128876	-7.287069798	23	IDANHA-A-NOVA	2006	11	4000	0	1	0	6.8	0	1.4	186.2	10.4	13.8	17.2	12.3	17.26
1465	105	39.66978073	-7.647190094	22	VILA VELHA DE RODAO	2006	11	204	0	1	0	6.2	0	1.3	214.6	10.6	13.7	16.8	12.5	16.79
1466	89	39.89128876	-7.287069798	23	IDANHA-A-NOVA	2006	11	39520	0	1	0	6.8	0	1.4	186.2	10.4	13.8	17.2	12.3	17.26
1467	105	39.66978073	-7.647190094	22	VILA VELHA DE RODAO	2006	11	0	20	0	1	6.2	0	1.3	214.6	10.6	13.7	16.8	12.5	16.79
1468	81	40.0134	-7.461139	23	FUNDAO	2006	11	0	0	0	0	6.6	0.38	1.3	195.7	8.7	12	15.3	11.2	17.12
1469	157	38.96583176	-8.698056221	30	CORUCHE	2006	11	66	0	1	0	4.9	0	1.5	239.3	14.3	16.7	19.2	15	15.27
1470	157	38.96583176	-8.698056221	30	CORUCHE	2006	11	15	0	1	0	4.9	0	1.5	239.3	14.3	16.7	19.2	15	15.27
1471	130	39.83594894	-8.906032562	20	LEIRIA	2006	11	0	934	0	1	5.3	0	1.3	261.3	12.8	15.4	18.1	14.1	15.37
1472	131	39.73319244	-8.810360909	20	LEIRIA	2006	11	0	26	0	1	5.3	0	1.3	261.3	12.8	15.4	18.1	14.1	15.37
1473	139	39.5509	-8.15106	27	SARDOAL	2006	11	0	0	0	0	5.6	0	1.3	242.7	11.6	14.4	17.2	13.2	16.11
1474	67	40.21179581	-8.430020332	16	COIMBRA	2006	11	0	1	0	1	5.8	0	1.2	252.9	11.8	14.7	17.6	13.5	16.1
1475	63	40.45653915	-8.442083359	16	ANADIA	2006	11	0	56	0	1	5.8	0	1.2	252.9	11.8	14.7	17.6	13.5	16.1
1476	64	40.51016	-7.95845	13	CARREGAL DO SAL	2006	11	0	0	0	0	5.8	0.02	1.2	231.8	9.7	12.6	15.5	11.9	16.38
1477	60	40.46209	-8.00954	17	S.PEDRO DO SUL	2006	11	0	0	0	0	5.8	0	1.2	252.9	11.8	14.7	17.6	13.5	16.1
1478	165	39.43999863	-7.468332767	28	CASTELO DE VIDE	2006	11	1	0	1	0	6.7	0	1.5	182.9	10.4	13.7	17.1	12.1	16.25
1479	168	39.39693832	-7.654722214	27	PORTALEGRE	2006	11	48	0	1	0	6.1	0	1.5	204.8	12.1	15.1	18.2	13.4	16.58
1480	143	39.25627899	-8.319250107	26	CHAMUSCA	2006	11	5	0	1	0	5.5	0	1.4	227.9	13	15.7	18.5	14.1	15.96
1481	154	39.11047363	-8.402277946	30	CORUCHE	2006	11	9	0	1	0	5.5	0	1.4	227.9	13	15.7	18.5	14.1	15.96
1482	174	38.78943	-8.047067	31	ARRAIOLOS	2006	11	0	0	0	0	5.3	0	1.5	218.1	13.2	15.8	18.5	14.2	15.14
1483	81	40.0134	-7.461139	23	FUNDAO	2006	11	0	0	0	0	6.6	0.38	1.3	195.7	8.7	12	15.3	11.2	17.12
1484	184	38.40628052	-7.581099987	36	REGUENGOS DE MONSARAZ	2006	11	207	0	1	0	6	0	1.6	198.6	12.5	15.5	18.5	13.9	13.5
1485	13	41.02350998	-8.325249672	8	VILA NOVA DE GAIA	2006	11	0	1	0	1	5.7	0	1.3	271.5	10.3	13.1	16	12.4	15.64
1486	35	41.69107	-7.722466	4	BOTICAS	2006	11	0	0	0	0	5.2	1.72	1	256	7.2	9.8	12.4	10.3	16.51
1488	193	38.035	-7.898361	38	BEJA	2006	11	0	0	0	0	6	0	1.6	198.6	12.5	15.5	18.5	13.9	13.5
1489	143	39.25628	-8.31925	26	CHAMUSCA	2006	11	0	0	0	0	5.5	0	1.4	227.9	13	15.7	18.5	14.1	15.96
1490	154	39.11047	-8.402278	30	CORUCHE	2006	11	0	0	0	0	5.5	0	1.4	227.9	13	15.7	18.5	14.1	15.96
1491	200	37.7091713	-8.613888741	40	ODEMIRA	2006	11	23	0	1	0	5.1	0	1.5	228.9	14.1	16.6	19.2	15.3	13.28
1492	130	39.83594894	-8.906032562	20	LEIRIA	2006	11	0	73	0	1	5.3	0	1.3	261.3	12.8	15.4	18.1	14.1	15.37
1493	131	39.73319244	-8.810360909	20	LEIRIA	2006	11	0	408	0	1	5.3	0	1.3	261.3	12.8	15.4	18.1	14.1	15.37
1494	67	40.21179581	-8.430020332	16	COIMBRA	2006	11	0	58	0	1	5.8	0	1.2	252.9	11.8	14.7	17.6	13.5	16.1
1495	63	40.45653915	-8.442083359	16	ANADIA	2006	11	0	8	0	1	5.8	0	1.2	252.9	11.8	14.7	17.6	13.5	16.1
1496	64	40.51016	-7.95845	13	CARREGAL DO SAL	2006	11	0	0	0	0	5.8	0.02	1.2	231.8	9.7	12.6	15.5	11.9	16.38
1497	60	40.46209	-8.00954	17	S.PEDRO DO SUL	2006	11	0	0	0	0	5.8	0	1.2	252.9	11.8	14.7	17.6	13.5	16.1
1498	174	38.78942871	-8.047066689	31	ARRAIOLOS	2006	11	1	0	1	0	5.3	0	1.5	218.1	13.2	15.8	18.5	14.2	15.14
1499	173	39.04333496	-7.893332958	31	AVIS	2006	11	1	0	1	0	6.1	0	1.5	204.8	12.1	15.1	18.2	13.4	16.58
1500	105	39.66978073	-7.647190094	22	VILA VELHA DE RODAO	2006	11	2	0	1	0	6.2	0	1.3	214.6	10.6	13.7	16.8	12.5	16.79
1501	105	39.66978073	-7.647190094	22	VILA VELHA DE RODAO	2006	11	3	0	1	0	6.2	0	1.3	214.6	10.6	13.7	16.8	12.5	16.79
1502	89	39.89128876	-7.287069798	23	IDANHA-A-NOVA	2006	11	2128	0	1	0	6.8	0	1.4	186.2	10.4	13.8	17.2	12.3	17.26
1503	89	39.89128876	-7.287069798	23	IDANHA-A-NOVA	2006	11	12040	0	1	0	6.8	0	1.4	186.2	10.4	13.8	17.2	12.3	17.26
1504	137	39.57352066	-8.418540001	26	TOMAR	2006	11	0	1	0	1	5.6	0	1.3	242.7	11.6	14.4	17.2	13.2	16.11
1505	63	40.45653915	-8.442083359	16	ANADIA	2006	12	0	4	0	1	6.9	1.66	1.2	96.9	7.3	10.7	14.2	9.4	11.89
1506	60	40.46209	-8.00954	17	S.PEDRO DO SUL	2006	12	0	0	0	0	6.9	1.66	1.2	96.9	7.3	10.7	14.2	9.4	11.89
1507	184	38.40628052	-7.581099987	36	REGUENGOS DE MONSARAZ	2006	11	84	0	1	0	6	0	1.6	198.6	12.5	15.5	18.5	13.9	13.5
1508	67	40.21179581	-8.430020332	16	COIMBRA	2006	12	0	98	0	1	6.9	1.66	1.2	96.9	7.3	10.7	14.2	9.4	11.89
1509	130	39.83594894	-8.906032562	20	LEIRIA	2006	12	0	140	0	1	6.3	1.01	1.2	102.9	7.9	11	14.2	9.9	12.01
1510	130	39.83594894	-8.906032562	20	LEIRIA	2006	12	0	354	0	1	6.3	1.01	1.2	102.9	7.9	11	14.2	9.9	12.01
1511	89	39.89128876	-7.287069798	23	IDANHA-A-NOVA	2006	12	0	2	0	1	7.7	2.75	1.4	54.4	6.5	10.3	14.2	8.8	10.42
1512	105	39.66978073	-7.647190094	22	VILA VELHA DE RODAO	2006	12	0	3	0	1	7.2	2.9	1.3	68.6	6.4	10	13.6	8.8	10.83
1513	200	37.7091713	-8.613888741	40	ODEMIRA	2006	12	0	12	0	1	7.2	1.21	1.1	53.5	7.7	11.3	14.9	11.1	10.01
1514	193	38.035	-7.898361	38	BEJA	2006	12	0	0	0	0	8.1	2.75	1.2	44.2	6.5	10.5	14.6	10.2	8.99
1515	174	38.78943	-8.047067	31	ARRAIOLOS	2006	12	0	0	0	0	7	1.21	1.3	65.5	7.7	11.2	14.7	10.2	10.45
1516	168	39.39693832	-7.654722214	27	PORTALEGRE	2006	12	90	0	1	0	7.6	1.66	1.3	60.6	7.3	11.1	14.9	9.7	10.58
1519	67	40.21179581	-8.430020332	16	COIMBRA	2006	12	0	20	0	1	6.9	1.66	1.2	96.9	7.3	10.7	14.2	9.4	11.89
1520	63	40.45653915	-8.442083359	16	ANADIA	2006	12	0	16	0	1	6.9	1.66	1.2	96.9	7.3	10.7	14.2	9.4	11.89
1521	60	40.46209	-8.00954	17	S.PEDRO DO SUL	2006	12	0	0	0	0	6.9	1.66	1.2	96.9	7.3	10.7	14.2	9.4	11.89
1522	131	39.73319244	-8.810360909	20	LEIRIA	2006	12	0	2	0	1	6.3	1.01	1.2	102.9	7.9	11	14.2	9.9	12.01
1523	130	39.83594894	-8.906032562	20	LEIRIA	2006	12	0	276	0	1	6.3	1.01	1.2	102.9	7.9	11	14.2	9.9	12.01
1524	200	37.7091713	-8.613888741	40	ODEMIRA	2006	12	0	1	0	1	7.2	1.21	1.1	53.5	7.7	11.3	14.9	11.1	10.01
1525	174	38.78943	-8.047067	31	ARRAIOLOS	2006	12	0	0	0	0	7	1.21	1.3	65.5	7.7	11.2	14.7	10.2	10.45
1526	78	40.26528	-7.465	18	COVILHA	2006	12	0	0	0	0	7.2	5.23	1.4	60.8	5.1	8.7	12.3	7.8	10.41
1527	105	39.66978073	-7.647190094	22	VILA VELHA DE RODAO	2006	12	1	0	1	0	7.2	2.9	1.3	68.6	6.4	10	13.6	8.8	10.83
1528	89	39.89128876	-7.287069798	23	IDANHA-A-NOVA	2006	12	7	0	1	0	7.7	2.75	1.4	54.4	6.5	10.3	14.2	8.8	10.42
1529	184	38.40628052	-7.581099987	36	REGUENGOS DE MONSARAZ	2006	12	7	0	1	0	8.1	2.75	1.2	44.2	6.5	10.5	14.6	10.2	8.99
1530	139	39.5509	-8.15106	27	SARDOAL	2006	12	0	0	0	0	6.8	1.91	1.3	83.1	7.1	10.5	13.9	9.2	11.49
1531	137	39.57352	-8.41854	26	TOMAR	2006	12	0	0	0	0	6.8	1.91	1.3	83.1	7.1	10.5	13.9	9.2	11.49
1532	63	40.45654	-8.442083	16	ANADIA	2006	12	0	0	0	0	6.9	1.66	1.2	96.9	7.3	10.7	14.2	9.4	11.89
1533	131	39.73319	-8.810361	20	LEIRIA	2006	12	0	0	0	0	6.3	1.01	1.2	102.9	7.9	11	14.2	9.9	12.01
1534	130	39.83594894	-8.906032562	20	LEIRIA	2006	12	0	20	0	1	6.3	1.01	1.2	102.9	7.9	11	14.2	9.9	12.01
1535	64	40.51016	-7.95845	13	CARREGAL DO SAL	2006	12	0	0	0	0	7.6	4.64	1.4	90.3	5.4	9.2	13	8.2	11.53
1538	105	39.66978073	-7.647190094	22	VILA VELHA DE RODAO	2006	12	1	0	1	0	7.2	2.9	1.3	68.6	6.4	10	13.6	8.8	10.83
1539	89	39.89128876	-7.287069798	23	IDANHA-A-NOVA	2006	12	1	0	1	0	7.7	2.75	1.4	54.4	6.5	10.3	14.2	8.8	10.42
1540	184	38.40628	-7.5811	36	REGUENGOS DE MONSARAZ	2006	12	0	0	0	0	8.1	2.75	1.2	44.2	6.5	10.5	14.6	10.2	8.99
1541	184	38.40628052	-7.581099987	36	REGUENGOS DE MONSARAZ	2006	12	1	0	1	0	8.1	2.75	1.2	44.2	6.5	10.5	14.6	10.2	8.99
1544	137	39.57352066	-8.418540001	26	TOMAR	2007	1	0	4	0	1	6.9	3.91	1.2	41.2	5.8	9.2	12.7	8.9	9.42
1545	184	38.40628052	-7.581099987	36	REGUENGOS DE MONSARAZ	2006	12	2	0	1	0	8.1	2.75	1.2	44.2	6.5	10.5	14.6	10.2	8.99
1547	130	39.83594894	-8.906032562	20	LEIRIA	2007	1	0	86	0	1	6.4	1.91	1.2	47.7	7.1	10.3	13.5	9.6	10.03
1548	63	40.45653915	-8.442083359	16	ANADIA	2007	1	0	9	0	1	6.7	2.9	1.2	43.4	6.4	9.7	13.1	9.2	10.09
1549	64	40.51016	-7.95845	13	CARREGAL DO SAL	2007	1	0	0	0	0	6.7	6.93	1.2	37.2	4.3	7.6	11	8.1	9.71
1550	67	40.21179581	-8.430020332	16	COIMBRA	2007	1	0	4	0	1	6.7	2.9	1.2	43.4	6.4	9.7	13.1	9.2	10.09
1556	131	39.73319244	-8.810360909	20	LEIRIA	2007	1	0	2	0	1	6.4	1.91	1.2	47.7	7.1	10.3	13.5	9.6	10.03
1557	89	39.89128876	-7.287069798	23	IDANHA-A-NOVA	2006	12	0	1	0	1	7.7	2.75	1.4	54.4	6.5	10.3	14.2	8.8	10.42
1558	105	39.66978	-7.64719	22	VILA VELHA DE RODAO	2006	12	0	0	0	0	7.2	2.9	1.3	68.6	6.4	10	13.6	8.8	10.83
1559	89	39.89128876	-7.287069798	23	IDANHA-A-NOVA	2007	1	4	0	1	0	8	6.06	1.3	27.3	4.7	8.7	12.7	8.4	7.89
1560	105	39.66978	-7.64719	22	VILA VELHA DE RODAO	2007	1	0	0	0	0	7.3	5.43	1.2	34.5	5	8.6	12.3	8.5	8.59
1561	78	40.26528168	-7.465000153	18	COVILHA	2007	1	0	2	0	1	7.3	8.79	1.2	28.3	3.5	7.1	10.8	7.5	8.24
1563	24	41.71617	-7.767749786	4	MONTALEGRE	2006	12	0	0	0	0	8.1	12.07	1.4	128.4	2.2	6.2	10.3	6.8	13.33
1565	24	41.71617	-7.767749786	4	MONTALEGRE	2007	1	0	0	0	0	6.3	13.39	1	46.4	1.7	4.8	8	6.8	11.15
1566	139	39.5509	-8.15106	27	SARDOAL	2007	1	0	0	0	0	6.9	3.91	1.2	41.2	5.8	9.2	12.7	8.9	9.42
1567	137	39.57352066	-8.418540001	26	TOMAR	2007	1	0	3	0	1	6.9	3.91	1.2	41.2	5.8	9.2	12.7	8.9	9.42
1568	67	40.21179581	-8.430020332	16	COIMBRA	2007	1	0	49	0	1	6.7	2.9	1.2	43.4	6.4	9.7	13.1	9.2	10.09
1569	64	40.51016	-7.95845	13	CARREGAL DO SAL	2007	1	0	0	0	0	6.7	6.93	1.2	37.2	4.3	7.6	11	8.1	9.71
1570	63	40.45653915	-8.442083359	16	ANADIA	2007	1	0	2	0	1	6.7	2.9	1.2	43.4	6.4	9.7	13.1	9.2	10.09
1571	130	39.83594894	-8.906032562	20	LEIRIA	2007	1	0	63	0	1	6.4	1.91	1.2	47.7	7.1	10.3	13.5	9.6	10.03
1572	131	39.73319244	-8.810360909	20	LEIRIA	2007	1	0	9	0	1	6.4	1.91	1.2	47.7	7.1	10.3	13.5	9.6	10.03
1574	200	37.70917	-8.613889	40	ODEMIRA	2007	1	0	0	0	0	7.5	1.54	1.4	47.3	7.4	11.1	14.9	10.2	7.87
1576	205	37.49814	-7.516083	42	ALCOUTIM	2006	12	0	0	0	0	8.8	3.06	1.2	30.1	6.3	10.7	15.1	10.5	8.14
1577	204	37.26102829	-8.121999741	44	LOULE	2006	12	0	2	0	1	8.1	2.9	1.1	36.3	6.4	10.4	14.5	10.6	8.84
1578	205	37.49814	-7.516083	42	ALCOUTIM	2007	1	0	0	0	0	9.3	4.09	1.4	42.3	5.7	10.3	15	9.6	6.82
1579	204	37.26103	-8.122	44	LOULE	2007	1	0	0	0	0	8.6	3.73	1.4	46.7	5.9	10.2	14.5	9.7	7.17
1580	205	37.49814	-7.516083	42	ALCOUTIM	2007	1	0	0	0	0	9.3	4.09	1.4	42.3	5.7	10.3	15	9.6	6.82
1581	204	37.26103	-8.122	44	LOULE	2006	11	0	0	0	0	5.5	0	1.4	218	13	15.7	18.5	14.8	12.13
1582	204	37.26103	-8.122	44	LOULE	2006	12	0	0	0	0	8.1	2.9	1.1	36.3	6.4	10.4	14.5	10.6	8.84
1583	205	37.49813843	-7.516082764	42	ALCOUTIM	2006	11	7	0	1	0	6.1	0	1.6	210.5	12.8	15.8	18.9	14.5	12.03
1584	204	37.26103	-8.122	44	LOULE	2006	11	0	0	0	0	5.5	0	1.4	218	13	15.7	18.5	14.8	12.13
1585	204	37.26103	-8.122	44	LOULE	2006	11	0	0	0	0	5.5	0	1.4	218	13	15.7	18.5	14.8	12.13
1586	204	37.26103	-8.122	44	LOULE	2006	11	0	0	0	0	5.5	0	1.4	218	13	15.7	18.5	14.8	12.13
1587	205	37.49813843	-7.516082764	42	ALCOUTIM	2006	11	30	0	1	0	6.1	0	1.6	210.5	12.8	15.8	18.9	14.5	12.03
1588	205	37.49813843	-7.516082764	42	ALCOUTIM	2006	11	5	0	1	0	6.1	0	1.6	210.5	12.8	15.8	18.9	14.5	12.03
1589	200	37.70917	-8.613889	40	ODEMIRA	2007	1	0	0	0	0	7.5	1.54	1.4	47.3	7.4	11.1	14.9	10.2	7.87
1590	193	38.035	-7.898361	38	BEJA	2007	1	0	0	0	0	8.4	4.09	1.3	35.1	5.7	9.9	14.1	9.5	7.27
1591	174	38.78943	-8.047067	31	ARRAIOLOS	2007	1	0	0	0	0	7.2	2.31	1.3	37.3	6.8	10.4	14	9.7	8.08
1592	193	38.035	-7.898361	38	BEJA	2007	1	0	0	0	0	8.4	4.09	1.3	35.1	5.7	9.9	14.1	9.5	7.27
1593	173	39.04333496	-7.893332958	31	AVIS	2007	1	0	2	0	1	7.7	3.56	1.3	33.1	6	9.8	13.7	9.2	8.04
1594	184	38.40628	-7.5811	36	REGUENGOS DE MONSARAZ	2007	1	0	0	0	0	8.4	4.09	1.3	35.1	5.7	9.9	14.1	9.5	7.27
1595	184	38.40628	-7.5811	36	REGUENGOS DE MONSARAZ	2007	1	0	0	0	0	8.4	4.09	1.3	35.1	5.7	9.9	14.1	9.5	7.27
1596	168	39.39693832	-7.654722214	27	PORTALEGRE	2007	1	17	0	1	0	7.7	3.56	1.3	33.1	6	9.8	13.7	9.2	8.04
1598	77	40.28332901	-7.464722157	18	COVILHA	2007	1	0	1	0	1	7.3	8.79	1.2	28.3	3.5	7.1	10.8	7.5	8.24
1600	89	39.89128876	-7.287069798	23	IDANHA-A-NOVA	2007	1	0	2	0	1	8	6.06	1.3	27.3	4.7	8.7	12.7	8.4	7.89
1601	200	37.70917	-8.613889	40	ODEMIRA	2007	1	0	0	0	0	7.5	1.54	1.4	47.3	7.4	11.1	14.9	10.2	7.87
1602	63	40.45653915	-8.442083359	16	ANADIA	2007	1	0	40	0	1	6.7	2.9	1.2	43.4	6.4	9.7	13.1	9.2	10.09
1603	67	40.21179581	-8.430020332	16	COIMBRA	2007	1	0	10	0	1	6.7	2.9	1.2	43.4	6.4	9.7	13.1	9.2	10.09
1604	64	40.51015854	-7.958449841	13	CARREGAL DO SAL	2007	1	0	1	0	1	6.7	6.93	1.2	37.2	4.3	7.6	11	8.1	9.71
1605	139	39.5509	-8.15106	27	SARDOAL	2007	1	0	0	0	0	6.9	3.91	1.2	41.2	5.8	9.2	12.7	8.9	9.42
1606	137	39.57352066	-8.418540001	26	TOMAR	2007	1	0	1	0	1	6.9	3.91	1.2	41.2	5.8	9.2	12.7	8.9	9.42
1607	131	39.73319244	-8.810360909	20	LEIRIA	2007	1	0	123	0	1	6.4	1.91	1.2	47.7	7.1	10.3	13.5	9.6	10.03
1608	130	39.83594894	-8.906032562	20	LEIRIA	2007	1	0	468	0	1	6.4	1.91	1.2	47.7	7.1	10.3	13.5	9.6	10.03
1609	105	39.66978073	-7.647190094	22	VILA VELHA DE RODAO	2007	1	1	0	1	0	7.3	5.43	1.2	34.5	5	8.6	12.3	8.5	8.59
1610	89	39.89128876	-7.287069798	23	IDANHA-A-NOVA	2007	1	44	0	1	0	8	6.06	1.3	27.3	4.7	8.7	12.7	8.4	7.89
1611	165	39.43999863	-7.468332767	28	CASTELO DE VIDE	2007	1	1	0	1	0	8.5	7.38	1.3	27.1	4.1	8.3	12.6	8.2	7.72
1613	174	38.78943	-8.047067	31	ARRAIOLOS	2007	1	0	0	0	0	7.2	2.31	1.3	37.3	6.8	10.4	14	9.7	8.08
1614	184	38.40628	-7.5811	36	REGUENGOS DE MONSARAZ	2007	1	0	0	0	0	8.4	4.09	1.3	35.1	5.7	9.9	14.1	9.5	7.27
1616	139	39.5509	-8.15106	27	SARDOAL	2007	1	0	0	0	0	6.9	3.91	1.2	41.2	5.8	9.2	12.7	8.9	9.42
1617	67	40.2118	-8.43002	16	COIMBRA	2007	1	0	0	0	0	6.7	2.9	1.2	43.4	6.4	9.7	13.1	9.2	10.09
1618	76	40.25389	-7.475	18	COVILHA	2007	1	0	0	0	0	7.3	8.79	1.2	28.3	3.5	7.1	10.8	7.5	8.24
1619	130	39.83594894	-8.906032562	20	LEIRIA	2007	1	0	12	0	1	6.4	1.91	1.2	47.7	7.1	10.3	13.5	9.6	10.03
1620	131	39.73319244	-8.810360909	20	LEIRIA	2007	1	0	1	0	1	6.4	1.91	1.2	47.7	7.1	10.3	13.5	9.6	10.03
1621	56	41.05796814	-7.094550133	10	VILA NOVA DE FOZ COA	2007	1	0	1	0	1	6.6	11.81	1	34.2	2.3	5.6	8.9	7.1	9.1
1625	200	37.70917	-8.613889	40	ODEMIRA	2007	1	0	0	0	0	7.5	1.54	1.4	47.3	7.4	11.1	14.9	10.2	7.87
1626	193	38.035	-7.898361	38	BEJA	2007	1	0	0	0	0	8.4	4.09	1.3	35.1	5.7	9.9	14.1	9.5	7.27
1627	168	39.39694	-7.654722	27	PORTALEGRE	2007	1	0	0	0	0	7.7	3.56	1.3	33.1	6	9.8	13.7	9.2	8.04
1628	137	39.57352066	-8.418540001	26	TOMAR	2007	1	0	5	0	1	6.9	3.91	1.2	41.2	5.8	9.2	12.7	8.9	9.42
1629	56	41.05797	-7.09455	10	VILA NOVA DE FOZ COA	2007	1	0	0	0	0	6.6	11.81	1	34.2	2.3	5.6	8.9	7.1	9.1
1630	60	40.46209	-8.00954	17	S.PEDRO DO SUL	2007	1	0	0	0	0	6.7	2.9	1.2	43.4	6.4	9.7	13.1	9.2	10.09
1631	63	40.45654	-8.442083	16	ANADIA	2007	1	0	0	0	0	6.7	2.9	1.2	43.4	6.4	9.7	13.1	9.2	10.09
1632	67	40.2118	-8.43002	16	COIMBRA	2007	1	0	0	0	0	6.7	2.9	1.2	43.4	6.4	9.7	13.1	9.2	10.09
1633	131	39.73319244	-8.810360909	20	LEIRIA	2007	1	0	14	0	1	6.4	1.91	1.2	47.7	7.1	10.3	13.5	9.6	10.03
1634	130	39.83594894	-8.906032562	20	LEIRIA	2007	1	0	157	0	1	6.4	1.91	1.2	47.7	7.1	10.3	13.5	9.6	10.03
1636	24	41.71617	-7.767749786	4	MONTALEGRE	2007	1	0	0	0	0	6.3	13.39	1	46.4	1.7	4.8	8	6.8	11.15
1637	24	41.71617	-7.767749786	4	MONTALEGRE	2007	1	0	0	0	0	6.3	13.39	1	46.4	1.7	4.8	8	6.8	11.15
1639	29	41.7777	-7.758616	4	MONTALEGRE	2007	1	0	0	0	0	6.3	13.39	1	46.4	1.7	4.8	8	6.8	11.15
1640	25	41.77036	-7.7729	4	MONTALEGRE	2007	1	0	0	0	0	6.3	13.39	1	46.4	1.7	4.8	8	6.8	11.15
1641	44	41.50920105	-7.165032864	5	MIRANDELA	2007	1	0	1	0	1	6.5	12.33	1	38.6	2.1	5.3	8.6	7.1	9.75
1642	33	41.63513184	-6.816400051	6	BRAGANCA	2006	10	0	2	0	1	9.1	0.33	1.7	228	8.8	13.3	17.9	12.5	21.17
1643	47	41.56499863	-6.622000217	6	VIMIOSO	2007	1	0	1	0	1	6.4	13.12	0.9	32.8	1.8	5	8.2	7	8.44
1644	47	41.56499863	-6.622000217	6	VIMIOSO	2007	1	0	8	0	1	6.4	13.12	0.9	32.8	1.8	5	8.2	7	8.44
1645	200	37.70917	-8.613889	40	ODEMIRA	2007	2	0	0	0	0	5.7	0	1.6	58.9	10.2	13	15.9	12	11.68
1646	56	41.05797	-7.09455	10	VILA NOVA DE FOZ COA	2007	1	0	0	0	0	6.6	11.81	1	34.2	2.3	5.6	8.9	7.1	9.1
1647	173	39.04333	-7.893333	31	AVIS	2007	1	0	0	0	0	7.7	3.56	1.3	33.1	6	9.8	13.7	9.2	8.04
1648	105	39.66978	-7.64719	22	VILA VELHA DE RODAO	2007	1	0	0	0	0	7.3	5.43	1.2	34.5	5	8.6	12.3	8.5	8.59
1649	89	39.89129	-7.28707	23	IDANHA-A-NOVA	2007	1	0	0	0	0	8	6.06	1.3	27.3	4.7	8.7	12.7	8.4	7.89
1650	137	39.57352066	-8.418540001	26	TOMAR	2007	2	0	2	0	1	5.8	0.6	1.4	143.2	8.3	11.2	14.1	10.4	15.84
1651	67	40.21179581	-8.430020332	16	COIMBRA	2007	2	0	4	0	1	6.1	0.47	1.4	147.6	8.5	11.5	14.6	10.7	16.61
1652	63	40.45653915	-8.442083359	16	ANADIA	2007	2	0	9	0	1	6.1	0.47	1.4	147.6	8.5	11.5	14.6	10.7	16.61
1653	64	40.51016	-7.95845	13	CARREGAL DO SAL	2007	2	0	0	0	0	6.9	2.76	1.4	146.8	6.3	9.7	13.2	9.4	16.85
1654	130	39.83594894	-8.906032562	20	LEIRIA	2007	2	0	163	0	1	5.4	0.13	1.4	145.2	9.2	11.9	14.6	11.1	15.82
1655	131	39.73319244	-8.810360909	20	LEIRIA	2007	2	0	6	0	1	5.4	0.13	1.4	145.2	9.2	11.9	14.6	11.1	15.82
1656	140	39.2585	-8.886078	25	RIO MAIOR	2007	2	0	0	0	0	5.4	0.01	1.5	134.6	9.8	12.5	15.2	11.4	14.76
1657	143	39.25628	-8.31925	26	CHAMUSCA	2007	2	0	0	0	0	5.8	0.05	1.5	117.3	9.5	12.4	15.3	11.2	14.68
1658	146	39.15522	-9.28135	25	TORRES VEDRAS	2007	2	0	0	0	0	5	0	1.4	138.6	9.9	12.4	14.9	11.6	14.85
1659	200	37.7091713	-8.613888741	40	ODEMIRA	2007	2	0	1	0	1	5.7	0	1.6	58.9	10.2	13	15.9	12	11.68
1660	56	41.05797	-7.09455	10	VILA NOVA DE FOZ COA	2007	2	0	0	0	0	7.6	6.26	1.4	132.5	4.3	8.1	11.9	8.3	16.96
1661	174	38.78943	-8.047067	31	ARRAIOLOS	2007	2	0	0	0	0	5.7	0.03	1.6	98.9	9.6	12.4	15.3	11.2	13.15
1662	193	38.035	-7.898361	38	BEJA	2007	2	0	0	0	0	6.3	0.13	1.7	56.4	9.2	12.3	15.5	11.1	11.16
1663	168	39.39694	-7.654722	27	PORTALEGRE	2007	2	0	0	0	0	6.4	0.3	1.5	103.7	8.8	12	15.2	10.8	14.45
1664	146	39.15522	-9.28135	25	TORRES VEDRAS	2007	2	0	0	0	0	5	0	1.4	138.6	9.9	12.4	14.9	11.6	14.85
1665	143	39.25628	-8.31925	26	CHAMUSCA	2007	2	0	0	0	0	5.8	0.05	1.5	117.3	9.5	12.4	15.3	11.2	14.68
1666	140	39.25849915	-8.886077881	25	RIO MAIOR	2007	2	0	1	0	1	5.4	0.01	1.5	134.6	9.8	12.5	15.2	11.4	14.76
1667	137	39.57352066	-8.418540001	26	TOMAR	2007	2	0	2	0	1	5.8	0.6	1.4	143.2	8.3	11.2	14.1	10.4	15.84
1668	67	40.2118	-8.43002	16	COIMBRA	2007	2	0	0	0	0	6.1	0.47	1.4	147.6	8.5	11.5	14.6	10.7	16.61
1669	60	40.46208954	-8.009539604	17	S.PEDRO DO SUL	2007	2	0	9	0	1	6.1	0.47	1.4	147.6	8.5	11.5	14.6	10.7	16.61
1670	131	39.73319244	-8.810360909	20	LEIRIA	2007	2	0	20	0	1	5.4	0.13	1.4	145.2	9.2	11.9	14.6	11.1	15.82
1671	64	40.51016	-7.95845	13	CARREGAL DO SAL	2007	2	0	0	0	0	6.9	2.76	1.4	146.8	6.3	9.7	13.2	9.4	16.85
1672	130	39.83594894	-8.906032562	20	LEIRIA	2007	2	0	88	0	1	5.4	0.13	1.4	145.2	9.2	11.9	14.6	11.1	15.82
1673	63	40.45654	-8.442083	16	ANADIA	2007	2	0	0	0	0	6.1	0.47	1.4	147.6	8.5	11.5	14.6	10.7	16.61
1674	105	39.66978	-7.64719	22	VILA VELHA DE RODAO	2007	2	0	0	0	0	6.4	1.19	1.4	125.3	7.6	10.8	14	10	15.43
1675	89	39.89128876	-7.287069798	23	IDANHA-A-NOVA	2007	2	0	1	0	1	7.1	1.19	1.6	101.1	7.6	11.1	14.7	10	15.01
1676	118	40.44484	-7.03726	18	SABUGAL	2007	2	0	0	0	0	6.9	3.37	1.4	116.1	5.9	9.3	12.8	9	15.87
1678	134	39.52019	-8.90109	25	ALCOBACA	2007	2	0	0	0	0	5.4	0.13	1.4	145.2	9.2	11.9	14.6	11.1	15.82
1679	200	37.70917	-8.613889	40	ODEMIRA	2007	2	0	0	0	0	5.7	0	1.6	58.9	10.2	13	15.9	12	11.68
1680	77	40.28332901	-7.464722157	18	COVILHA	2007	2	0	19	0	1	6.9	3.37	1.4	116.1	5.9	9.3	12.8	9	15.87
1681	184	38.40628	-7.5811	36	REGUENGOS DE MONSARAZ	2007	2	0	0	0	0	6.3	0.13	1.7	56.4	9.2	12.3	15.5	11.1	11.16
1682	184	38.40628	-7.5811	36	REGUENGOS DE MONSARAZ	2007	2	0	0	0	0	6.3	0.13	1.7	56.4	9.2	12.3	15.5	11.1	11.16
1683	165	39.44	-7.468333	28	CASTELO DE VIDE	2007	2	0	0	0	0	7	1.5	1.6	95.8	7.3	10.8	14.3	9.8	13.16
1684	137	39.57352066	-8.418540001	26	TOMAR	2007	2	0	2	0	1	5.8	0.6	1.4	143.2	8.3	11.2	14.1	10.4	15.84
1685	67	40.21179581	-8.430020332	16	COIMBRA	2007	2	0	14	0	1	6.1	0.47	1.4	147.6	8.5	11.5	14.6	10.7	16.61
1686	63	40.45653915	-8.442083359	16	ANADIA	2007	2	0	5	0	1	6.1	0.47	1.4	147.6	8.5	11.5	14.6	10.7	16.61
1688	56	41.05797	-7.09455	10	VILA NOVA DE FOZ COA	2007	2	0	0	0	0	7.6	6.26	1.4	132.5	4.3	8.1	11.9	8.3	16.96
1689	134	39.52019	-8.90109	25	ALCOBACA	2007	2	0	0	0	0	5.4	0.13	1.4	145.2	9.2	11.9	14.6	11.1	15.82
1690	200	37.7091713	-8.613888741	40	ODEMIRA	2007	2	0	112	0	1	5.7	0	1.6	58.9	10.2	13	15.9	12	11.68
1691	184	38.40628	-7.5811	36	REGUENGOS DE MONSARAZ	2007	2	0	0	0	0	6.3	0.13	1.7	56.4	9.2	12.3	15.5	11.1	11.16
1692	174	38.78943	-8.047067	31	ARRAIOLOS	2007	2	0	0	0	0	5.7	0.03	1.6	98.9	9.6	12.4	15.3	11.2	13.15
1694	89	39.89129	-7.28707	23	IDANHA-A-NOVA	2007	2	0	0	0	0	7.1	1.19	1.6	101.1	7.6	11.1	14.7	10	15.01
1695	89	39.89128876	-7.287069798	23	IDANHA-A-NOVA	2007	2	2	0	1	0	7.1	1.19	1.6	101.1	7.6	11.1	14.7	10	15.01
1696	105	39.66978073	-7.647190094	22	VILA VELHA DE RODAO	2007	2	0	2	0	1	6.4	1.19	1.4	125.3	7.6	10.8	14	10	15.43
1697	138	39.58068848	-8.464630127	21	TOMAR	2007	2	0	6	0	1	5.8	0.6	1.4	143.2	8.3	11.2	14.1	10.4	15.84
1698	137	39.57352066	-8.418540001	26	TOMAR	2007	2	0	15	0	1	5.8	0.6	1.4	143.2	8.3	11.2	14.1	10.4	15.84
1699	131	39.73319244	-8.810360909	20	LEIRIA	2007	2	0	7	0	1	5.4	0.13	1.4	145.2	9.2	11.9	14.6	11.1	15.82
1700	130	39.83594894	-8.906032562	20	LEIRIA	2007	2	0	232	0	1	5.4	0.13	1.4	145.2	9.2	11.9	14.6	11.1	15.82
1701	130	39.83594894	-8.906032562	20	LEIRIA	2007	2	0	593	0	1	5.4	0.13	1.4	145.2	9.2	11.9	14.6	11.1	15.82
1702	63	40.45653915	-8.442083359	16	ANADIA	2007	2	0	79	0	1	6.1	0.47	1.4	147.6	8.5	11.5	14.6	10.7	16.61
1703	131	39.73319244	-8.810360909	20	LEIRIA	2007	2	0	4	0	1	5.4	0.13	1.4	145.2	9.2	11.9	14.6	11.1	15.82
1704	67	40.21179581	-8.430020332	16	COIMBRA	2007	2	0	20	0	1	6.1	0.47	1.4	147.6	8.5	11.5	14.6	10.7	16.61
1705	60	40.46208954	-8.009539604	17	S.PEDRO DO SUL	2007	2	0	2	0	1	6.1	0.47	1.4	147.6	8.5	11.5	14.6	10.7	16.61
1706	64	40.51016	-7.95845	13	CARREGAL DO SAL	2007	2	0	0	0	0	6.9	2.76	1.4	146.8	6.3	9.7	13.2	9.4	16.85
1707	64	40.51016	-7.95845	13	CARREGAL DO SAL	2007	2	0	0	0	0	6.9	2.76	1.4	146.8	6.3	9.7	13.2	9.4	16.85
1708	60	40.46208954	-8.009539604	17	S.PEDRO DO SUL	2007	2	0	2	0	1	6.1	0.47	1.4	147.6	8.5	11.5	14.6	10.7	16.61
1709	56	41.05796814	-7.094550133	10	VILA NOVA DE FOZ COA	2007	2	0	2	0	1	7.6	6.26	1.4	132.5	4.3	8.1	11.9	8.3	16.96
1711	47	41.565	-6.622	6	VIMIOSO	2007	2	0	0	0	0	8.4	7.29	1.5	106	3.8	8	12.2	8.2	16.45
1712	44	41.5092	-7.165032864	5	MIRANDELA	2007	2	0	0	0	0	8.2	7.29	1.4	128.4	3.8	7.9	12	8.3	17.87
1713	47	41.56499863	-6.622000217	6	VIMIOSO	2007	2	0	1	0	1	8.4	7.29	1.5	106	3.8	8	12.2	8.2	16.45
1714	44	41.5092	-7.165032864	5	MIRANDELA	2007	2	0	0	0	0	8.2	7.29	1.4	128.4	3.8	7.9	12	8.3	17.87
1715	47	41.56499863	-6.622000217	6	VIMIOSO	2007	2	0	1	0	1	8.4	7.29	1.5	106	3.8	8	12.2	8.2	16.45
1716	44	41.50920105	-7.165032864	5	MIRANDELA	2007	2	0	1	0	1	8.2	7.29	1.4	128.4	3.8	7.9	12	8.3	17.87
1717	56	41.05796814	-7.094550133	10	VILA NOVA DE FOZ COA	2007	2	0	34	0	1	7.6	6.26	1.4	132.5	4.3	8.1	11.9	8.3	16.96
1718	140	39.25849915	-8.886077881	25	RIO MAIOR	2007	2	0	1	0	1	5.4	0.01	1.5	134.6	9.8	12.5	15.2	11.4	14.76
1719	143	39.25628	-8.31925	26	CHAMUSCA	2007	2	0	0	0	0	5.8	0.05	1.5	117.3	9.5	12.4	15.3	11.2	14.68
1722	105	39.66978	-7.64719	22	VILA VELHA DE RODAO	2007	3	0	0	0	0	8.9	1.91	2.5	24.7	7.1	11.5	16	9.2	8.76
1723	89	39.89129	-7.28707	23	IDANHA-A-NOVA	2007	3	0	0	0	0	9.7	2.17	2.6	22.1	6.9	11.7	16.6	9.2	8.22
1724	96	40.88433	-7.27285	14	IDANHA-A-NOVA	2007	3	0	0	0	0	10.1	5.43	2.5	27.8	5	10	15.1	8.2	9.6
1725	92	39.87135	-7.276333	23	IDANHA-A-NOVA	2007	3	0	0	0	0	9.7	2.17	2.6	22.1	6.9	11.7	16.6	9.2	8.22
1726	87	39.9232	-7.29945	23	IDANHA-A-NOVA	2007	3	0	0	0	0	9.7	2.17	2.6	22.1	6.9	11.7	16.6	9.2	8.22
1727	90	39.85615158	-7.274716854	23	IDANHA-A-NOVA	2007	2	0	4	0	1	7.1	1.19	1.6	101.1	7.6	11.1	14.7	10	15.01
1728	89	39.89128876	-7.287069798	23	IDANHA-A-NOVA	2007	2	0	5	0	1	7.1	1.19	1.6	101.1	7.6	11.1	14.7	10	15.01
1729	100	39.90427	-7.189867	23	IDANHA-A-NOVA	2007	2	0	0	0	0	7.1	1.19	1.6	101.1	7.6	11.1	14.7	10	15.01
1730	97	39.90566	-7.28791	23	IDANHA-A-NOVA	2007	2	0	0	0	0	7.1	1.19	1.6	101.1	7.6	11.1	14.7	10	15.01
1731	99	39.87149811	-7.304443836	23	IDANHA-A-NOVA	2007	2	0	4	0	1	7.1	1.19	1.6	101.1	7.6	11.1	14.7	10	15.01
1732	200	37.7091713	-8.613888741	40	ODEMIRA	2007	3	0	3	0	1	7.9	0	2.7	19.4	9.9	13.8	17.8	11.1	7.29
1733	134	39.52019119	-8.901089668	25	ALCOBACA	2007	2	0	11	0	1	5.4	0.13	1.4	145.2	9.2	11.9	14.6	11.1	15.82
1734	174	38.78943	-8.047067	31	ARRAIOLOS	2007	3	0	0	0	0	8	0.11	2.6	18.6	9.3	13.3	17.3	10.4	7.44
1735	193	38.035	-7.898361	38	BEJA	2007	2	0	0	0	0	6.3	0.13	1.7	56.4	9.2	12.3	15.5	11.1	11.16
1736	193	38.035	-7.898361	38	BEJA	2007	3	0	0	0	0	8.9	0.52	2.7	17.6	8.5	12.9	17.4	10.3	7.45
1737	138	39.58068848	-8.464630127	21	TOMAR	2007	3	0	1	0	1	8.2	1.01	2.4	25.7	7.9	12	16.1	9.6	9.38
1738	137	39.57352066	-8.418540001	26	TOMAR	2007	3	0	20	0	1	8.2	1.01	2.4	25.7	7.9	12	16.1	9.6	9.38
1739	146	39.15522385	-9.281350136	25	TORRES VEDRAS	2007	3	0	2	0	1	6.8	0	2.5	24.7	10.2	13.6	17	10.7	9.19
1740	130	39.83594894	-8.906032562	20	LEIRIA	2007	3	0	1776	0	1	7.6	0.15	2.4	26.6	9.2	13	16.8	10.3	9.74
1741	131	39.73319244	-8.810360909	20	LEIRIA	2007	3	0	28	0	1	7.6	0.15	2.4	26.6	9.2	13	16.8	10.3	9.74
1742	67	40.21179581	-8.430020332	16	COIMBRA	2007	3	0	4	0	1	8.5	0.74	2.3	30	8.2	12.4	16.7	9.9	10.3
1743	64	40.51016	-7.95845	13	CARREGAL DO SAL	2007	3	0	0	0	0	9.5	3.91	2.5	32.4	5.8	10.5	15.3	8.6	10.41
1744	63	40.45653915	-8.442083359	16	ANADIA	2007	3	0	30	0	1	8.5	0.74	2.3	30	8.2	12.4	16.7	9.9	10.3
1745	60	40.46208954	-8.009539604	17	S.PEDRO DO SUL	2007	3	0	11	0	1	8.5	0.74	2.3	30	8.2	12.4	16.7	9.9	10.3
1746	140	39.25849915	-8.886077881	25	RIO MAIOR	2007	3	0	8	0	1	7.5	0.01	2.6	22.2	9.8	13.5	17.3	10.6	8.71
1747	143	39.25628	-8.31925	26	CHAMUSCA	2007	3	0	0	0	0	8.2	0.15	2.6	21.6	9.2	13.3	17.4	10.4	8.24
1748	204	37.26102829	-8.121999741	44	LOULE	2007	2	0	2	0	1	6.1	0.13	1.6	28.1	9.2	12.2	15.3	11.5	11.27
1749	205	37.49814	-7.516083	42	ALCOUTIM	2007	2	0	0	0	0	6.5	0.13	1.7	27.9	9.2	12.4	15.7	11.4	10.99
1750	205	37.49814	-7.516083	42	ALCOUTIM	2007	1	0	0	0	0	9.3	4.09	1.4	42.3	5.7	10.3	15	9.6	6.82
1751	204	37.26103	-8.122	44	LOULE	2007	2	0	0	0	0	6.1	0.13	1.6	28.1	9.2	12.2	15.3	11.5	11.27
1754	205	37.49814	-7.516083	42	ALCOUTIM	2007	2	0	0	0	0	6.5	0.13	1.7	27.9	9.2	12.4	15.7	11.4	10.99
1755	205	37.49814	-7.516083	42	ALCOUTIM	2007	3	0	0	0	0	9.2	0.66	2.7	20.3	8.3	12.9	17.5	10.6	8.09
1756	204	37.26103	-8.122	44	LOULE	2007	2	0	0	0	0	6.1	0.13	1.6	28.1	9.2	12.2	15.3	11.5	11.27
1757	205	37.49814	-7.516083	42	ALCOUTIM	2007	2	0	0	0	0	6.5	0.13	1.7	27.9	9.2	12.4	15.7	11.4	10.99
1758	205	37.49813843	-7.516082764	42	ALCOUTIM	2007	2	0	2	0	1	6.5	0.13	1.7	27.9	9.2	12.4	15.7	11.4	10.99
1760	134	39.52019119	-8.901089668	25	ALCOBACA	2007	3	0	14	0	1	7.6	0.15	2.4	26.6	9.2	13	16.8	10.3	9.74
1761	200	37.7091713	-8.613888741	40	ODEMIRA	2007	3	0	21	0	1	7.9	0	2.7	19.4	9.9	13.8	17.8	11.1	7.29
1762	184	38.40628	-7.5811	36	REGUENGOS DE MONSARAZ	2007	3	0	0	0	0	8.9	0.52	2.7	17.6	8.5	12.9	17.4	10.3	7.45
1763	184	38.40628052	-7.581099987	36	REGUENGOS DE MONSARAZ	2007	2	0	1	0	1	6.3	0.13	1.7	56.4	9.2	12.3	15.5	11.1	11.16
1764	79	40.25476837	-7.479231834	18	COVILHA	2007	3	0	10	0	1	9.5	5.03	2.5	25.6	5.2	9.9	14.7	8.1	9.01
1765	193	38.035	-7.898361	38	BEJA	2007	3	0	0	0	0	8.9	0.52	2.7	17.6	8.5	12.9	17.4	10.3	7.45
1766	95	39.90752	-7.210707	23	IDANHA-A-NOVA	2007	3	0	0	0	0	9.7	2.17	2.6	22.1	6.9	11.7	16.6	9.2	8.22
1767	91	39.96841812	-7.297500134	23	IDANHA-A-NOVA	2007	3	0	1	0	1	9.7	2.17	2.6	22.1	6.9	11.7	16.6	9.2	8.22
1768	101	39.83388	-7.336233	23	IDANHA-A-NOVA	2007	3	0	0	0	0	9.7	2.17	2.6	22.1	6.9	11.7	16.6	9.2	8.22
1769	105	39.66978073	-7.647190094	22	VILA VELHA DE RODAO	2007	3	0	28	0	1	8.9	1.91	2.5	24.7	7.1	11.5	16	9.2	8.76
1770	98	39.81815	-7.24935	23	IDANHA-A-NOVA	2007	3	0	0	0	0	9.7	2.17	2.6	22.1	6.9	11.7	16.6	9.2	8.22
1771	89	39.89128876	-7.287069798	23	IDANHA-A-NOVA	2007	3	0	1	0	1	9.7	2.17	2.6	22.1	6.9	11.7	16.6	9.2	8.22
1772	56	41.05796814	-7.094550133	10	VILA NOVA DE FOZ COA	2007	3	0	12	0	1	10.5	8.79	2.4	31.4	3.5	8.7	14	7.5	10.42
1773	1	41.91685104	-8.570850372	1	PAREDES DE COURA	2007	3	0	60	0	1	8.9	1.21	2.6	55.4	7.7	12.1	16.6	9.6	14.32
1774	138	39.58069	-8.46463	21	TOMAR	2007	3	0	0	0	0	8.2	1.01	2.4	25.7	7.9	12	16.1	9.6	9.38
1775	140	39.25849915	-8.886077881	25	RIO MAIOR	2007	3	0	2	0	1	7.5	0.01	2.6	22.2	9.8	13.5	17.3	10.6	8.71
1776	137	39.57352	-8.41854	26	TOMAR	2007	3	0	0	0	0	8.2	1.01	2.4	25.7	7.9	12	16.1	9.6	9.38
1777	130	39.83594894	-8.906032562	20	LEIRIA	2007	3	0	1336	0	1	7.6	0.15	2.4	26.6	9.2	13	16.8	10.3	9.74
1778	131	39.73319244	-8.810360909	20	LEIRIA	2007	3	0	2	0	1	7.6	0.15	2.4	26.6	9.2	13	16.8	10.3	9.74
1779	162	38.73128	-8.779028	29	PALMELA	2007	3	0	0	0	0	7.4	0	2.7	18.7	10.5	14.2	17.9	11	7.74
1780	143	39.25628	-8.31925	26	CHAMUSCA	2007	3	0	0	0	0	8.2	0.15	2.6	21.6	9.2	13.3	17.4	10.4	8.24
1781	162	38.73128	-8.779028	29	PALMELA	2007	2	0	0	0	0	5.4	0	1.6	113.6	10.4	13.1	15.8	11.8	13.84
1782	146	39.15522385	-9.281350136	25	TORRES VEDRAS	2007	3	0	5	0	1	6.8	0	2.5	24.7	10.2	13.6	17	10.7	9.19
1783	162	38.73128	-8.779028	29	PALMELA	2007	3	0	0	0	0	7.4	0	2.7	18.7	10.5	14.2	17.9	11	7.74
1784	64	40.51016	-7.95845	13	CARREGAL DO SAL	2007	3	0	0	0	0	9.5	3.91	2.5	32.4	5.8	10.5	15.3	8.6	10.41
1785	67	40.21179581	-8.430020332	16	COIMBRA	2007	3	0	17	0	1	8.5	0.74	2.3	30	8.2	12.4	16.7	9.9	10.3
1786	60	40.46208954	-8.009539604	17	S.PEDRO DO SUL	2007	3	0	1	0	1	8.5	0.74	2.3	30	8.2	12.4	16.7	9.9	10.3
1787	200	37.70917	-8.613889	40	ODEMIRA	2007	3	0	0	0	0	7.9	0	2.7	19.4	9.9	13.8	17.8	11.1	7.29
1788	1	41.91685104	-8.570850372	1	PAREDES DE COURA	2007	3	0	372	0	1	8.9	1.21	2.6	55.4	7.7	12.1	16.6	9.6	14.32
1790	157	38.96583176	-8.698056221	30	CORUCHE	2007	3	0	1	0	1	7.4	0	2.7	18.7	10.5	14.2	17.9	11	7.74
1791	157	38.96583176	-8.698056221	30	CORUCHE	2007	3	19	0	1	0	7.4	0	2.7	18.7	10.5	14.2	17.9	11	7.74
1792	157	38.96583176	-8.698056221	30	CORUCHE	2007	3	0	1	0	1	7.4	0	2.7	18.7	10.5	14.2	17.9	11	7.74
1793	157	38.96583176	-8.698056221	30	CORUCHE	2007	3	3	0	1	0	7.4	0	2.7	18.7	10.5	14.2	17.9	11	7.74
1794	134	39.52019119	-8.901089668	25	ALCOBACA	2007	3	0	24	0	1	7.6	0.15	2.4	26.6	9.2	13	16.8	10.3	9.74
1795	157	38.96583	-8.698056	30	CORUCHE	2007	3	0	0	0	0	7.4	0	2.7	18.7	10.5	14.2	17.9	11	7.74
1796	157	38.96583	-8.698056	30	CORUCHE	2007	3	0	0	0	0	7.4	0	2.7	18.7	10.5	14.2	17.9	11	7.74
1797	173	39.04333	-7.893333	31	AVIS	2007	3	0	0	0	0	8.9	0.59	2.6	20.6	8.4	12.8	17.3	10	7.97
1798	56	41.05796814	-7.094550133	10	VILA NOVA DE FOZ COA	2007	3	0	15	0	1	10.5	8.79	2.4	31.4	3.5	8.7	14	7.5	10.42
1799	168	39.39693832	-7.654722214	27	PORTALEGRE	2007	3	0	1	0	1	8.9	0.59	2.6	20.6	8.4	12.8	17.3	10	7.97
1800	193	38.035	-7.898361	38	BEJA	2007	3	0	0	0	0	8.9	0.52	2.7	17.6	8.5	12.9	17.4	10.3	7.45
1801	13	41.02350998	-8.325249672	8	VILA NOVA DE GAIA	2007	3	0	2	0	1	9.4	3.39	2.5	42.6	6.1	10.8	15.5	8.9	12.16
1802	76	40.25389099	-7.474999905	18	COVILHA	2007	3	0	7	0	1	9.5	5.03	2.5	25.6	5.2	9.9	14.7	8.1	9.01
1803	118	40.44484	-7.03726	18	SABUGAL	2007	3	0	0	0	0	9.5	5.03	2.5	25.6	5.2	9.9	14.7	8.1	9.01
1804	105	39.66978073	-7.647190094	22	VILA VELHA DE RODAO	2007	3	0	10	0	1	8.9	1.91	2.5	24.7	7.1	11.5	16	9.2	8.76
1805	93	39.8448	-7.50147	23	IDANHA-A-NOVA	2007	3	0	0	0	0	8.9	1.91	2.5	24.7	7.1	11.5	16	9.2	8.76
1806	89	39.89128876	-7.287069798	23	IDANHA-A-NOVA	2007	3	0	16	0	1	9.7	2.17	2.6	22.1	6.9	11.7	16.6	9.2	8.22
1807	89	39.89128876	-7.287069798	23	IDANHA-A-NOVA	2007	3	45	0	1	0	9.7	2.17	2.6	22.1	6.9	11.7	16.6	9.2	8.22
1808	108	39.66210175	-7.613782883	22	VILA VELHA DE RODAO	2007	3	0	25	0	1	8.9	1.91	2.5	24.7	7.1	11.5	16	9.2	8.76
1809	107	39.67219925	-7.671850204	22	VILA VELHA DE RODAO	2007	3	0	1	0	1	8.9	1.91	2.5	24.7	7.1	11.5	16	9.2	8.76
1810	105	39.66978073	-7.647190094	22	VILA VELHA DE RODAO	2007	3	0	8	0	1	8.9	1.91	2.5	24.7	7.1	11.5	16	9.2	8.76
1811	106	39.69924164	-7.589139938	23	VILA VELHA DE RODAO	2007	3	0	2	0	1	8.9	1.91	2.5	24.7	7.1	11.5	16	9.2	8.76
1812	110	39.66115189	-7.65076685	22	VILA VELHA DE RODAO	2007	3	78	0	1	0	8.9	1.91	2.5	24.7	7.1	11.5	16	9.2	8.76
1813	109	39.66646957	-7.644667149	22	VILA VELHA DE RODAO	2007	3	8	0	1	0	8.9	1.91	2.5	24.7	7.1	11.5	16	9.2	8.76
1814	115	39.65214157	-7.70797205	22	VILA VELHA DE RODAO	2007	3	0	99	0	1	8.9	1.91	2.5	24.7	7.1	11.5	16	9.2	8.76
1815	112	39.71281052	-7.71613884	22	VILA VELHA DE RODAO	2007	3	0	33	0	1	8.9	1.91	2.5	24.7	7.1	11.5	16	9.2	8.76
1816	111	39.66519928	-7.665200233	22	VILA VELHA DE RODAO	2007	3	0	11	0	1	8.9	1.91	2.5	24.7	7.1	11.5	16	9.2	8.76
1817	113	39.67398071	-7.654517174	22	VILA VELHA DE RODAO	2007	3	0	12	0	1	8.9	1.91	2.5	24.7	7.1	11.5	16	9.2	8.76
1818	114	39.67919922	-7.615182877	22	VILA VELHA DE RODAO	2007	3	0	1	0	1	8.9	1.91	2.5	24.7	7.1	11.5	16	9.2	8.76
1819	133	39.67212	-8.6	21	VILA NOVA DE OUREM	2007	3	0	0	0	0	7.6	0.15	2.4	26.6	9.2	13	16.8	10.3	9.74
1820	1	41.91685104	-8.570850372	1	PAREDES DE COURA	2007	3	0	24	0	1	8.9	1.21	2.6	55.4	7.7	12.1	16.6	9.6	14.32
1821	67	40.21179581	-8.430020332	16	COIMBRA	2007	3	0	1	0	1	8.5	0.74	2.3	30	8.2	12.4	16.7	9.9	10.3
1822	60	40.46209	-8.00954	17	S.PEDRO DO SUL	2007	3	0	0	0	0	8.5	0.74	2.3	30	8.2	12.4	16.7	9.9	10.3
1823	64	40.51016	-7.95845	13	CARREGAL DO SAL	2007	3	0	0	0	0	9.5	3.91	2.5	32.4	5.8	10.5	15.3	8.6	10.41
1824	131	39.73319244	-8.810360909	20	LEIRIA	2007	3	0	5	0	1	7.6	0.15	2.4	26.6	9.2	13	16.8	10.3	9.74
1825	130	39.83594894	-8.906032562	20	LEIRIA	2007	3	0	4	0	1	7.6	0.15	2.4	26.6	9.2	13	16.8	10.3	9.74
1826	146	39.15522	-9.28135	25	TORRES VEDRAS	2007	3	0	0	0	0	6.8	0	2.5	24.7	10.2	13.6	17	10.7	9.19
1827	78	40.26528168	-7.465000153	18	COVILHA	2007	3	0	5	0	1	9.5	5.03	2.5	25.6	5.2	9.9	14.7	8.1	9.01
1828	105	39.66978	-7.64719	22	VILA VELHA DE RODAO	2007	3	0	0	0	0	8.9	1.91	2.5	24.7	7.1	11.5	16	9.2	8.76
1829	168	39.39694	-7.654722	27	PORTALEGRE	2007	3	0	0	0	0	8.9	0.59	2.6	20.6	8.4	12.8	17.3	10	7.97
1830	146	39.15522	-9.28135	25	TORRES VEDRAS	2007	3	0	0	0	0	6.8	0	2.5	24.7	10.2	13.6	17	10.7	9.19
1831	24	41.71617	-7.767749786	4	MONTALEGRE	2007	3	0	0	0	0	10.3	10.78	2.4	44.7	2.7	7.8	13	7	12.69
1832	26	41.85839844	-7.784367085	4	MONTALEGRE	2007	3	0	4	0	1	10.3	10.78	2.4	44.7	2.7	7.8	13	7	12.69
1833	24	41.71617	-7.767749786	4	MONTALEGRE	2007	3	0	0	0	0	10.3	10.78	2.4	44.7	2.7	7.8	13	7	12.69
1834	24	41.71617	-7.767749786	4	MONTALEGRE	2007	2	0	0	0	0	7.4	8.38	1.3	161.4	3.3	7	10.7	7.9	19.27
1835	56	41.05796814	-7.094550133	10	VILA NOVA DE FOZ COA	2007	3	0	4	0	1	10.5	8.79	2.4	31.4	3.5	8.7	14	7.5	10.42
1836	44	41.50920105	-7.165032864	5	MIRANDELA	2007	3	0	4	0	1	11.1	9.77	2.4	35.1	3.1	8.6	14.2	7.4	11.36
1837	47	41.565	-6.622	6	VIMIOSO	2007	3	0	0	0	0	11.4	10.53	2.4	26.9	2.8	8.5	14.2	7.3	10.08
1838	44	41.5092	-7.165032864	5	MIRANDELA	2007	2	0	0	0	0	8.2	7.29	1.4	128.4	3.8	7.9	12	8.3	17.87
1839	47	41.56499863	-6.622000217	6	VIMIOSO	2007	3	0	4	0	1	11.4	10.53	2.4	26.9	2.8	8.5	14.2	7.3	10.08
1840	47	41.56499863	-6.622000217	6	VIMIOSO	2007	3	0	1	0	1	11.4	10.53	2.4	26.9	2.8	8.5	14.2	7.3	10.08
1849	13	41.02350998	-8.325249672	8	VILA NOVA DE GAIA	2007	3	0	1	0	1	9.4	3.39	2.5	42.6	6.1	10.8	15.5	8.9	12.16
1850	64	40.51016	-7.95845	13	CARREGAL DO SAL	2007	3	0	0	0	0	9.5	3.91	2.5	32.4	5.8	10.5	15.3	8.6	10.41
1851	60	40.46209	-8.00954	17	S.PEDRO DO SUL	2007	3	0	0	0	0	8.5	0.74	2.3	30	8.2	12.4	16.7	9.9	10.3
1852	67	40.21179581	-8.430020332	16	COIMBRA	2007	3	0	14	0	1	8.5	0.74	2.3	30	8.2	12.4	16.7	9.9	10.3
1853	130	39.83594894	-8.906032562	20	LEIRIA	2007	3	0	1688	0	1	7.6	0.15	2.4	26.6	9.2	13	16.8	10.3	9.74
1854	131	39.73319244	-8.810360909	20	LEIRIA	2007	3	0	4	0	1	7.6	0.15	2.4	26.6	9.2	13	16.8	10.3	9.74
1855	133	39.67211914	-8.600000381	21	VILA NOVA DE OUREM	2007	3	0	2	0	1	7.6	0.15	2.4	26.6	9.2	13	16.8	10.3	9.74
1856	140	39.25849915	-8.886077881	25	RIO MAIOR	2007	3	0	1	0	1	7.5	0.01	2.6	22.2	9.8	13.5	17.3	10.6	8.71
1857	143	39.25627899	-8.319250107	26	CHAMUSCA	2007	3	0	1	0	1	8.2	0.15	2.6	21.6	9.2	13.3	17.4	10.4	8.24
1858	162	38.73128	-8.779028	29	PALMELA	2007	3	0	0	0	0	7.4	0	2.7	18.7	10.5	14.2	17.9	11	7.74
1859	162	38.73128	-8.779028	29	PALMELA	2007	3	0	0	0	0	7.4	0	2.7	18.7	10.5	14.2	17.9	11	7.74
1860	13	41.02351	-8.325249672	8	VILA NOVA DE GAIA	2007	3	0	0	0	0	9.4	3.39	2.5	42.6	6.1	10.8	15.5	8.9	12.16
1861	1	41.91685104	-8.570850372	1	PAREDES DE COURA	2007	3	0	13	0	1	8.9	1.21	2.6	55.4	7.7	12.1	16.6	9.6	14.32
1862	56	41.05797	-7.09455	10	VILA NOVA DE FOZ COA	2007	3	0	0	0	0	10.5	8.79	2.4	31.4	3.5	8.7	14	7.5	10.42
1863	77	40.28332901	-7.464722157	18	COVILHA	2007	3	0	22	0	1	9.5	5.03	2.5	25.6	5.2	9.9	14.7	8.1	9.01
1864	105	39.66978073	-7.647190094	22	VILA VELHA DE RODAO	2007	3	0	10	0	1	8.9	1.91	2.5	24.7	7.1	11.5	16	9.2	8.76
1865	89	39.89128876	-7.287069798	23	IDANHA-A-NOVA	2007	3	25	0	1	0	9.7	2.17	2.6	22.1	6.9	11.7	16.6	9.2	8.22
1866	67	40.21179581	-8.430020332	16	COIMBRA	2007	4	0	7	0	1	9.1	0	2.7	81.3	10	14.5	19.1	11.8	10.95
1867	130	39.83594894	-8.906032562	20	LEIRIA	2007	4	0	151	0	1	8	0	2.8	68.6	10.8	14.8	18.8	12.2	10.12
1868	131	39.73319244	-8.810360909	20	LEIRIA	2007	4	0	844	0	1	8	0	2.8	68.6	10.8	14.8	18.8	12.2	10.12
1869	60	40.46208954	-8.009539604	17	S.PEDRO DO SUL	2007	4	0	10	0	1	9.1	0	2.7	81.3	10	14.5	19.1	11.8	10.95
1870	64	40.51016	-7.95845	13	CARREGAL DO SAL	2007	4	0	0	0	0	10.4	1.07	2.9	91	7.8	13	18.2	10.4	11.26
1871	140	39.2585	-8.886078	25	RIO MAIOR	2007	4	0	0	0	0	7.8	0	2.9	64.2	11.4	15.3	19.2	12.3	9.91
1872	143	39.25628	-8.31925	26	CHAMUSCA	2007	4	0	0	0	0	8.4	0	2.9	62.5	11.2	15.4	19.6	12.2	10.6
1873	133	39.67211914	-8.600000381	21	VILA NOVA DE OUREM	2007	4	0	6	0	1	8	0	2.8	68.6	10.8	14.8	18.8	12.2	10.12
1874	1	41.91685104	-8.570850372	1	PAREDES DE COURA	2007	4	0	52	0	1	9.4	0.18	3.1	74	9.1	13.8	18.5	11.6	8.92
1875	193	38.035	-7.898361	38	BEJA	2007	3	0	0	0	0	8.9	0.52	2.7	17.6	8.5	12.9	17.4	10.3	7.45
1876	173	39.04333496	-7.893332958	31	AVIS	2007	3	0	1	0	1	8.9	0.59	2.6	20.6	8.4	12.8	17.3	10	7.97
1877	146	39.15522	-9.28135	25	TORRES VEDRAS	2007	4	0	0	0	0	7.2	0	2.9	58.4	11.5	15.1	18.7	12.5	8.96
1878	105	39.66978073	-7.647190094	22	VILA VELHA DE RODAO	2007	4	0	1	0	1	9.5	0.11	2.9	73.8	9.3	14	18.8	11	11.62
1879	89	39.89128876	-7.287069798	23	IDANHA-A-NOVA	2007	4	5	0	1	0	10.2	0.08	3.1	65.9	9.4	14.5	19.6	11	11.74
1880	13	41.02351	-8.325249672	8	VILA NOVA DE GAIA	2007	4	0	0	0	0	9.9	0.89	2.8	86.5	8	12.9	17.9	10.8	10.18
1881	162	38.73128	-8.779028	29	PALMELA	2007	4	0	0	0	0	7.5	0	3.1	51.2	12.2	15.9	19.7	12.7	9.62
1882	162	38.73128	-8.779028	29	PALMELA	2007	4	0	0	0	0	7.5	0	3.1	51.2	12.2	15.9	19.7	12.7	9.62
1883	133	39.67211914	-8.600000381	21	VILA NOVA DE OUREM	2007	4	0	46	0	1	8	0	2.8	68.6	10.8	14.8	18.8	12.2	10.12
1884	64	40.51016	-7.95845	13	CARREGAL DO SAL	2007	4	0	0	0	0	10.4	1.07	2.9	91	7.8	13	18.2	10.4	11.26
1885	60	40.46208954	-8.009539604	17	S.PEDRO DO SUL	2007	4	0	42	0	1	9.1	0	2.7	81.3	10	14.5	19.1	11.8	10.95
1886	66	40.16669846	-8.600000381	16	MONTEMOR-O-VELHO	2007	4	0	67	0	1	8.4	0	2.8	68.3	11	15.2	19.4	12.7	9.89
1887	131	39.73319244	-8.810360909	20	LEIRIA	2007	4	0	600	0	1	8	0	2.8	68.6	10.8	14.8	18.8	12.2	10.12
1888	130	39.83594894	-8.906032562	20	LEIRIA	2007	4	0	277	0	1	8	0	2.8	68.6	10.8	14.8	18.8	12.2	10.12
1889	56	41.05796814	-7.094550133	10	VILA NOVA DE FOZ COA	2007	4	0	1	0	1	11.4	3.61	2.9	90.3	5.9	11.6	17.3	9.2	11.55
1890	13	41.02350998	-8.325249672	8	VILA NOVA DE GAIA	2007	4	0	1	0	1	9.9	0.89	2.8	86.5	8	12.9	17.9	10.8	10.18
1891	56	41.05797	-7.09455	10	VILA NOVA DE FOZ COA	2007	4	0	0	0	0	11.4	3.61	2.9	90.3	5.9	11.6	17.3	9.2	11.55
1892	157	38.96583	-8.698056	30	CORUCHE	2007	4	0	0	0	0	7.5	0	3.1	51.2	12.2	15.9	19.7	12.7	9.62
1893	157	38.96583176	-8.698056221	30	CORUCHE	2007	4	21	0	1	0	7.5	0	3.1	51.2	12.2	15.9	19.7	12.7	9.62
1894	157	38.96583176	-8.698056221	30	CORUCHE	2007	4	4	0	1	0	7.5	0	3.1	51.2	12.2	15.9	19.7	12.7	9.62
1895	157	38.96583	-8.698056	30	CORUCHE	2007	4	0	0	0	0	7.5	0	3.1	51.2	12.2	15.9	19.7	12.7	9.62
1896	1	41.91685104	-8.570850372	1	PAREDES DE COURA	2007	4	0	68	0	1	9.4	0.18	3.1	74	9.1	13.8	18.5	11.6	8.92
1897	105	39.66978073	-7.647190094	22	VILA VELHA DE RODAO	2007	4	0	40	0	1	9.5	0.11	2.9	73.8	9.3	14	18.8	11	11.62
1898	89	39.89128876	-7.287069798	23	IDANHA-A-NOVA	2007	4	908	0	1	0	10.2	0.08	3.1	65.9	9.4	14.5	19.6	11	11.74
1899	76	40.25389099	-7.474999905	18	COVILHA	2007	4	0	1	0	1	10.4	1.38	2.9	78.3	7.5	12.7	17.9	9.8	12.06
1900	193	38.035	-7.898361	38	BEJA	2007	4	0	0	0	0	8.6	0	3	36.8	11	15.3	19.6	12	9.64
1901	157	38.96583176	-8.698056221	30	CORUCHE	2007	4	1	0	1	0	7.5	0	3.1	51.2	12.2	15.9	19.7	12.7	9.62
1902	157	38.96583176	-8.698056221	30	CORUCHE	2007	4	1	0	1	0	7.5	0	3.1	51.2	12.2	15.9	19.7	12.7	9.62
1903	133	39.67211914	-8.600000381	21	VILA NOVA DE OUREM	2007	4	0	26	0	1	8	0	2.8	68.6	10.8	14.8	18.8	12.2	10.12
1904	66	40.16669846	-8.600000381	16	MONTEMOR-O-VELHO	2007	4	0	369	0	1	8.4	0	2.8	68.3	11	15.2	19.4	12.7	9.89
1905	60	40.46208954	-8.009539604	17	S.PEDRO DO SUL	2007	4	0	2	0	1	9.1	0	2.7	81.3	10	14.5	19.1	11.8	10.95
1906	64	40.51016	-7.95845	13	CARREGAL DO SAL	2007	4	0	0	0	0	10.4	1.07	2.9	91	7.8	13	18.2	10.4	11.26
1907	184	38.40628	-7.5811	36	REGUENGOS DE MONSARAZ	2007	3	0	0	0	0	8.9	0.52	2.7	17.6	8.5	12.9	17.4	10.3	7.45
1911	184	38.40628052	-7.581099987	36	REGUENGOS DE MONSARAZ	2007	3	27	0	1	0	8.9	0.52	2.7	17.6	8.5	12.9	17.4	10.3	7.45
1912	168	39.39693832	-7.654722214	27	PORTALEGRE	2007	4	0	48	0	1	9.1	0	3	61	10.7	15.2	19.8	11.8	11.17
1913	127	39.81924057	-8.848670006	20	LEIRIA	2007	4	0	844	0	1	8	0	2.8	68.6	10.8	14.8	18.8	12.2	10.12
1914	130	39.83594894	-8.906032562	20	LEIRIA	2007	4	0	3800	0	1	8	0	2.8	68.6	10.8	14.8	18.8	12.2	10.12
1915	140	39.25849915	-8.886077881	25	RIO MAIOR	2007	4	0	20	0	1	7.8	0	2.9	64.2	11.4	15.3	19.2	12.3	9.91
1916	143	39.25627899	-8.319250107	26	CHAMUSCA	2007	4	0	1	0	1	8.4	0	2.9	62.5	11.2	15.4	19.6	12.2	10.6
1917	146	39.15522385	-9.281350136	25	TORRES VEDRAS	2007	4	0	2	0	1	7.2	0	2.9	58.4	11.5	15.1	18.7	12.5	8.96
1918	146	39.15522	-9.28135	25	TORRES VEDRAS	2007	4	0	0	0	0	7.2	0	2.9	58.4	11.5	15.1	18.7	12.5	8.96
1919	1	41.91685104	-8.570850372	1	PAREDES DE COURA	2007	4	0	140	0	1	9.4	0.18	3.1	74	9.1	13.8	18.5	11.6	8.92
1920	173	39.04333496	-7.893332958	31	AVIS	2007	4	0	2	0	1	9.1	0	3	61	10.7	15.2	19.8	11.8	11.17
1922	13	41.02350998	-8.325249672	8	VILA NOVA DE GAIA	2007	4	0	3	0	1	9.9	0.89	2.8	86.5	8	12.9	17.9	10.8	10.18
1923	193	38.03499985	-7.898361206	38	BEJA	2007	4	2	0	1	0	8.6	0	3	36.8	11	15.3	19.6	12	9.64
1924	162	38.73128	-8.779028	29	PALMELA	2007	4	0	0	0	0	7.5	0	3.1	51.2	12.2	15.9	19.7	12.7	9.62
1925	162	38.73128	-8.779028	29	PALMELA	2007	4	0	0	0	0	7.5	0	3.1	51.2	12.2	15.9	19.7	12.7	9.62
1926	56	41.05796814	-7.094550133	10	VILA NOVA DE FOZ COA	2007	4	0	3	0	1	11.4	3.61	2.9	90.3	5.9	11.6	17.3	9.2	11.55
1927	143	39.25627899	-8.319250107	26	CHAMUSCA	2007	4	0	1	0	1	8.4	0	2.9	62.5	11.2	15.4	19.6	12.2	10.6
1928	140	39.25849915	-8.886077881	25	RIO MAIOR	2007	4	0	28	0	1	7.8	0	2.9	64.2	11.4	15.3	19.2	12.3	9.91
1929	130	39.83594894	-8.906032562	20	LEIRIA	2007	4	0	408	0	1	8	0	2.8	68.6	10.8	14.8	18.8	12.2	10.12
1930	127	39.81924057	-8.848670006	20	LEIRIA	2007	4	0	1480	0	1	8	0	2.8	68.6	10.8	14.8	18.8	12.2	10.12
1931	66	40.16669846	-8.600000381	16	MONTEMOR-O-VELHO	2007	4	0	198	0	1	8.4	0	2.8	68.3	11	15.2	19.4	12.7	9.89
1932	64	40.51016	-7.95845	13	CARREGAL DO SAL	2007	4	0	0	0	0	10.4	1.07	2.9	91	7.8	13	18.2	10.4	11.26
1934	89	39.89128876	-7.287069798	23	IDANHA-A-NOVA	2007	4	3128	0	1	0	10.2	0.08	3.1	65.9	9.4	14.5	19.6	11	11.74
1935	105	39.66978073	-7.647190094	22	VILA VELHA DE RODAO	2007	4	0	80	0	1	9.5	0.11	2.9	73.8	9.3	14	18.8	11	11.62
1936	79	40.25476837	-7.479231834	18	COVILHA	2007	4	0	40	0	1	10.4	1.38	2.9	78.3	7.5	12.7	17.9	9.8	12.06
1937	146	39.15522	-9.28135	25	TORRES VEDRAS	2007	4	0	0	0	0	7.2	0	2.9	58.4	11.5	15.1	18.7	12.5	8.96
1938	1	41.91685104	-8.570850372	1	PAREDES DE COURA	2007	4	0	72	0	1	9.4	0.18	3.1	74	9.1	13.8	18.5	11.6	8.92
1942	13	41.02350998	-8.325249672	8	VILA NOVA DE GAIA	2007	4	0	1	0	1	9.9	0.89	2.8	86.5	8	12.9	17.9	10.8	10.18
1943	168	39.39693832	-7.654722214	27	PORTALEGRE	2007	4	0	20	0	1	9.1	0	3	61	10.7	15.2	19.8	11.8	11.17
1945	64	40.51016	-7.95845	13	CARREGAL DO SAL	2007	4	0	0	0	0	10.4	1.07	2.9	91	7.8	13	18.2	10.4	11.26
1946	127	39.81924057	-8.848670006	20	LEIRIA	2007	5	0	25	0	1	7.7	0	3.2	75.5	12.6	16.4	20.3	13.7	10.88
1947	130	39.83594894	-8.906032562	20	LEIRIA	2007	5	0	13	0	1	7.7	0	3.2	75.5	12.6	16.4	20.3	13.7	10.88
1948	66	40.16669846	-8.600000381	16	MONTEMOR-O-VELHO	2007	4	0	105	0	1	8.4	0	2.8	68.3	11	15.2	19.4	12.7	9.89
1949	126	39.86302948	-8.897259712	20	LEIRIA	2007	5	0	563	0	1	7.7	0	3.2	75.5	12.6	16.4	20.3	13.7	10.88
1950	105	39.66978073	-7.647190094	22	VILA VELHA DE RODAO	2007	4	0	20	0	1	9.5	0.11	2.9	73.8	9.3	14	18.8	11	11.62
1951	140	39.25849915	-8.886077881	25	RIO MAIOR	2007	5	0	3	0	1	7.7	0	3.5	68.1	13.1	16.9	20.8	13.6	9.92
1952	143	39.25628	-8.31925	26	CHAMUSCA	2007	5	0	0	0	0	8.6	0	3.5	63.7	13.2	17.5	21.8	13.8	10.01
1953	200	37.7091713	-8.613888741	40	ODEMIRA	2007	5	0	120	0	1	7.6	0	4	34	14.2	18	21.8	14.3	7.64
1954	89	39.89128876	-7.287069798	23	IDANHA-A-NOVA	2007	4	0	4	0	1	10.2	0.08	3.1	65.9	9.4	14.5	19.6	11	11.74
1955	1	41.91685104	-8.570850372	1	PAREDES DE COURA	2007	5	0	43	0	1	8.7	0	3.3	96.8	10.9	15.2	19.6	13	12.99
1956	13	41.02351	-8.325249672	8	VILA NOVA DE GAIA	2007	5	0	0	0	0	9.6	0.01	3.3	102.2	9.8	14.6	19.4	12.2	12.82
1957	89	39.89128876	-7.287069798	23	IDANHA-A-NOVA	2007	5	0	14	0	1	10.7	0	4.2	64	12.2	17.5	22.9	12.6	11.24
1958	105	39.66978073	-7.647190094	22	VILA VELHA DE RODAO	2007	5	0	88	0	1	9.7	0	3.6	74.3	11.6	16.4	21.3	12.6	11.45
1959	146	39.15522385	-9.281350136	25	TORRES VEDRAS	2007	5	0	1	0	1	6.7	0	3.4	64.9	13.4	16.7	20.1	13.8	9.81
1960	56	41.05796814	-7.094550133	10	VILA NOVA DE FOZ COA	2007	5	0	1	0	1	11.8	1.01	3.8	107.5	7.9	13.8	19.7	10.2	13.35
1961	56	41.05796814	-7.094550133	10	VILA NOVA DE FOZ COA	2007	4	0	1	0	1	11.4	3.61	2.9	90.3	5.9	11.6	17.3	9.2	11.55
1962	193	38.035	-7.898361	38	BEJA	2007	4	0	0	0	0	8.6	0	3	36.8	11	15.3	19.6	12	9.64
1963	193	38.035	-7.898361	38	BEJA	2007	5	0	0	0	0	9.5	0	4.2	36	13.8	18.5	23.3	13.5	8.54
1964	162	38.73128	-8.779028	29	PALMELA	2007	5	0	0	0	0	7.6	0	3.7	51.5	13.9	17.7	21.5	14.3	9.01
1965	162	38.73128	-8.779028	29	PALMELA	2007	5	0	0	0	0	7.6	0	3.7	51.5	13.9	17.7	21.5	14.3	9.01
1966	133	39.67211914	-8.600000381	21	VILA NOVA DE OUREM	2007	5	0	8	0	1	7.7	0	3.2	75.5	12.6	16.4	20.3	13.7	10.88
1967	143	39.25627899	-8.319250107	26	CHAMUSCA	2007	5	0	9	0	1	8.6	0	3.5	63.7	13.2	17.5	21.8	13.8	10.01
1968	140	39.25849915	-8.886077881	25	RIO MAIOR	2007	5	0	116	0	1	7.7	0	3.5	68.1	13.1	16.9	20.8	13.6	9.92
1969	1	41.91685104	-8.570850372	1	PAREDES DE COURA	2007	5	0	108	0	1	8.7	0	3.3	96.8	10.9	15.2	19.6	13	12.99
1970	64	40.51016	-7.95845	13	CARREGAL DO SAL	2007	5	0	0	0	0	10.2	0.01	3.6	100.7	9.8	14.9	20	11.5	12.75
1971	66	40.16669846	-8.600000381	16	MONTEMOR-O-VELHO	2007	5	0	48	0	1	7.6	0	3.2	79.3	13	16.8	20.6	14.1	11.49
1972	127	39.81924057	-8.848670006	20	LEIRIA	2007	5	0	800	0	1	7.7	0	3.2	75.5	12.6	16.4	20.3	13.7	10.88
1973	130	39.83594894	-8.906032562	20	LEIRIA	2007	5	0	564	0	1	7.7	0	3.2	75.5	12.6	16.4	20.3	13.7	10.88
1974	126	39.86302948	-8.897259712	20	LEIRIA	2007	5	0	1124	0	1	7.7	0	3.2	75.5	12.6	16.4	20.3	13.7	10.88
1975	200	37.7091713	-8.613888741	40	ODEMIRA	2007	5	0	24	0	1	7.6	0	4	34	14.2	18	21.8	14.3	7.64
1976	47	41.565	-6.622	6	VIMIOSO	2007	3	0	0	0	0	11.4	10.53	2.4	26.9	2.8	8.5	14.2	7.3	10.08
1977	47	41.56499863	-6.622000217	6	VIMIOSO	2007	4	0	1	0	1	12.6	4.49	2.9	79.8	5.4	11.7	18	9.1	11.31
1978	44	41.5092	-7.165032864	5	MIRANDELA	2007	4	0	0	0	0	12.1	4.31	2.9	86.8	5.5	11.5	17.6	9.1	11.14
1979	44	41.50920105	-7.165032864	5	MIRANDELA	2007	4	0	2	0	1	12.1	4.31	2.9	86.8	5.5	11.5	17.6	9.1	11.14
1980	44	41.5092	-7.165032864	5	MIRANDELA	2007	4	0	0	0	0	12.1	4.31	2.9	86.8	5.5	11.5	17.6	9.1	11.14
1981	44	41.5092	-7.165032864	5	MIRANDELA	2007	4	0	0	0	0	12.1	4.31	2.9	86.8	5.5	11.5	17.6	9.1	11.14
1982	44	41.5092	-7.165032864	5	MIRANDELA	2007	4	0	0	0	0	12.1	4.31	2.9	86.8	5.5	11.5	17.6	9.1	11.14
1983	44	41.5092	-7.165032864	5	MIRANDELA	2007	4	0	0	0	0	12.1	4.31	2.9	86.8	5.5	11.5	17.6	9.1	11.14
1984	24	41.71617126	-7.767749786	4	MONTALEGRE	2007	5	0	100	0	1	11.6	2.6	3.4	117.8	6.6	12.4	18.2	10.1	14.27
1985	24	41.71617126	-7.767749786	4	MONTALEGRE	2007	5	0	7	0	1	11.6	2.6	3.4	117.8	6.6	12.4	18.2	10.1	14.27
1988	105	39.66978073	-7.647190094	22	VILA VELHA DE RODAO	2007	5	0	4	0	1	9.7	0	3.6	74.3	11.6	16.4	21.3	12.6	11.45
1989	89	39.89128876	-7.287069798	23	IDANHA-A-NOVA	2007	5	0	52	0	1	10.7	0	4.2	64	12.2	17.5	22.9	12.6	11.24
1990	118	40.44484	-7.03726	18	SABUGAL	2007	5	0	0	0	0	10.5	0	3.8	81.4	10.2	15.4	20.7	11.5	12.38
1991	24	41.71617126	-7.767749786	4	MONTALEGRE	2007	4	0	2	0	1	11.2	6.07	2.6	97.6	4.6	10.2	15.8	8.9	11.17
1992	13	41.02351	-8.325249672	8	VILA NOVA DE GAIA	2007	5	0	0	0	0	9.6	0.01	3.3	102.2	9.8	14.6	19.4	12.2	12.82
1993	56	41.05796814	-7.094550133	10	VILA NOVA DE FOZ COA	2007	5	0	2	0	1	11.8	1.01	3.8	107.5	7.9	13.8	19.7	10.2	13.35
1994	168	39.39693832	-7.654722214	27	PORTALEGRE	2007	5	0	16	0	1	9.7	0	3.9	56.6	13	17.8	22.7	13.4	10.31
1995	193	38.03499985	-7.898361206	38	BEJA	2007	5	1	0	1	0	9.5	0	4.2	36	13.8	18.5	23.3	13.5	8.54
1996	143	39.25627899	-8.319250107	26	CHAMUSCA	2007	5	11	0	1	0	8.6	0	3.5	63.7	13.2	17.5	21.8	13.8	10.01
1997	140	39.25849915	-8.886077881	25	RIO MAIOR	2007	5	0	27	0	1	7.7	0	3.5	68.1	13.1	16.9	20.8	13.6	9.92
1998	133	39.67212	-8.6	21	VILA NOVA DE OUREM	2007	5	0	0	0	0	7.7	0	3.2	75.5	12.6	16.4	20.3	13.7	10.88
1999	146	39.15522	-9.28135	25	TORRES VEDRAS	2007	5	0	0	0	0	6.7	0	3.4	64.9	13.4	16.7	20.1	13.8	9.81
2000	146	39.15522385	-9.281350136	25	TORRES VEDRAS	2007	5	0	1	0	1	6.7	0	3.4	64.9	13.4	16.7	20.1	13.8	9.81
2001	64	40.51016	-7.95845	13	CARREGAL DO SAL	2007	5	0	0	0	0	10.2	0.01	3.6	100.7	9.8	14.9	20	11.5	12.75
2002	66	40.16669846	-8.600000381	16	MONTEMOR-O-VELHO	2007	5	0	96	0	1	7.6	0	3.2	79.3	13	16.8	20.6	14.1	11.49
2003	130	39.83594894	-8.906032562	20	LEIRIA	2007	5	0	592	0	1	7.7	0	3.2	75.5	12.6	16.4	20.3	13.7	10.88
2004	127	39.81924057	-8.848670006	20	LEIRIA	2007	5	0	654	0	1	7.7	0	3.2	75.5	12.6	16.4	20.3	13.7	10.88
2005	126	39.86302948	-8.897259712	20	LEIRIA	2007	5	0	256	0	1	7.7	0	3.2	75.5	12.6	16.4	20.3	13.7	10.88
2006	1	41.91685104	-8.570850372	1	PAREDES DE COURA	2007	5	0	236	0	1	8.7	0	3.3	96.8	10.9	15.2	19.6	13	12.99
2007	200	37.7091713	-8.613888741	40	ODEMIRA	2007	5	0	400	0	1	7.6	0	4	34	14.2	18	21.8	14.3	7.64
2008	89	39.89128876	-7.287069798	23	IDANHA-A-NOVA	2007	5	0	13	0	1	10.7	0	4.2	64	12.2	17.5	22.9	12.6	11.24
2009	105	39.66978073	-7.647190094	22	VILA VELHA DE RODAO	2007	5	0	76	0	1	9.7	0	3.6	74.3	11.6	16.4	21.3	12.6	11.45
2010	77	40.28332901	-7.464722157	18	COVILHA	2007	5	0	1312	0	1	10.5	0	3.8	81.4	10.2	15.4	20.7	11.5	12.38
2011	130	39.83594894	-8.906032562	20	LEIRIA	2007	5	0	179	0	1	7.7	0	3.2	75.5	12.6	16.4	20.3	13.7	10.88
2012	127	39.81924057	-8.848670006	20	LEIRIA	2007	5	0	573	0	1	7.7	0	3.2	75.5	12.6	16.4	20.3	13.7	10.88
2013	126	39.86302948	-8.897259712	20	LEIRIA	2007	5	0	358	0	1	7.7	0	3.2	75.5	12.6	16.4	20.3	13.7	10.88
2014	64	40.51016	-7.95845	13	CARREGAL DO SAL	2007	5	0	0	0	0	10.2	0.01	3.6	100.7	9.8	14.9	20	11.5	12.75
2015	66	40.16669846	-8.600000381	16	MONTEMOR-O-VELHO	2007	5	0	86	0	1	7.6	0	3.2	79.3	13	16.8	20.6	14.1	11.49
2016	140	39.25849915	-8.886077881	25	RIO MAIOR	2007	5	0	12	0	1	7.7	0	3.5	68.1	13.1	16.9	20.8	13.6	9.92
2017	133	39.67211914	-8.600000381	21	VILA NOVA DE OUREM	2007	5	0	32	0	1	7.7	0	3.2	75.5	12.6	16.4	20.3	13.7	10.88
2018	143	39.25627899	-8.319250107	26	CHAMUSCA	2007	5	0	1	0	1	8.6	0	3.5	63.7	13.2	17.5	21.8	13.8	10.01
2019	13	41.02351	-8.325249672	8	VILA NOVA DE GAIA	2007	5	0	0	0	0	9.6	0.01	3.3	102.2	9.8	14.6	19.4	12.2	12.82
2020	1	41.91685104	-8.570850372	1	PAREDES DE COURA	2007	5	0	156	0	1	8.7	0	3.3	96.8	10.9	15.2	19.6	13	12.99
2021	200	37.7091713	-8.613888741	40	ODEMIRA	2007	5	0	360	0	1	7.6	0	4	34	14.2	18	21.8	14.3	7.64
2022	162	38.73128	-8.779028	29	PALMELA	2007	5	0	0	0	0	7.6	0	3.7	51.5	13.9	17.7	21.5	14.3	9.01
2023	162	38.73128	-8.779028	29	PALMELA	2007	5	0	0	0	0	7.6	0	3.7	51.5	13.9	17.7	21.5	14.3	9.01
2024	86	40.22930527	-7.147471905	18	PENAMACOR	2007	5	0	70	0	1	10.5	0	3.8	81.4	10.2	15.4	20.7	11.5	12.38
2025	105	39.66978073	-7.647190094	22	VILA VELHA DE RODAO	2007	5	0	33	0	1	9.7	0	3.6	74.3	11.6	16.4	21.3	12.6	11.45
2026	89	39.89128876	-7.287069798	23	IDANHA-A-NOVA	2007	5	0	5	0	1	10.7	0	4.2	64	12.2	17.5	22.9	12.6	11.24
2027	56	41.05796814	-7.094550133	10	VILA NOVA DE FOZ COA	2007	5	0	4	0	1	11.8	1.01	3.8	107.5	7.9	13.8	19.7	10.2	13.35
2028	133	39.67212	-8.6	21	VILA NOVA DE OUREM	2007	5	0	0	0	0	7.7	0	3.2	75.5	12.6	16.4	20.3	13.7	10.88
2029	130	39.83594894	-8.906032562	20	LEIRIA	2007	5	0	353	0	1	7.7	0	3.2	75.5	12.6	16.4	20.3	13.7	10.88
2030	127	39.81924057	-8.848670006	20	LEIRIA	2007	5	0	4480	0	1	7.7	0	3.2	75.5	12.6	16.4	20.3	13.7	10.88
2031	66	40.16669846	-8.600000381	16	MONTEMOR-O-VELHO	2007	5	0	94	0	1	7.6	0	3.2	79.3	13	16.8	20.6	14.1	11.49
2032	126	39.86302948	-8.897259712	20	LEIRIA	2007	5	0	1876	0	1	7.7	0	3.2	75.5	12.6	16.4	20.3	13.7	10.88
2033	140	39.25849915	-8.886077881	25	RIO MAIOR	2007	5	0	192	0	1	7.7	0	3.5	68.1	13.1	16.9	20.8	13.6	9.92
2034	143	39.25627899	-8.319250107	26	CHAMUSCA	2007	5	0	1	0	1	8.6	0	3.5	63.7	13.2	17.5	21.8	13.8	10.01
2035	200	37.7091713	-8.613888741	40	ODEMIRA	2007	5	0	36	0	1	7.6	0	4	34	14.2	18	21.8	14.3	7.64
2036	1	41.91685104	-8.570850372	1	PAREDES DE COURA	2007	5	0	328	0	1	8.7	0	3.3	96.8	10.9	15.2	19.6	13	12.99
2037	13	41.02350998	-8.325249672	8	VILA NOVA DE GAIA	2007	5	0	1	0	1	9.6	0.01	3.3	102.2	9.8	14.6	19.4	12.2	12.82
2038	105	39.66978073	-7.647190094	22	VILA VELHA DE RODAO	2007	5	0	17	0	1	9.7	0	3.6	74.3	11.6	16.4	21.3	12.6	11.45
2039	89	39.89128876	-7.287069798	23	IDANHA-A-NOVA	2007	5	0	3	0	1	10.7	0	4.2	64	12.2	17.5	22.9	12.6	11.24
2040	94	40.17211151	-7.262306213	18	IDANHA-A-NOVA	2007	5	0	1	0	1	10.5	0	3.8	81.4	10.2	15.4	20.7	11.5	12.38
2041	173	39.04333496	-7.893332958	31	AVIS	2007	5	0	4	0	1	9.7	0	3.9	56.6	13	17.8	22.7	13.4	10.31
2042	168	39.39693832	-7.654722214	27	PORTALEGRE	2007	5	0	64	0	1	9.7	0	3.9	56.6	13	17.8	22.7	13.4	10.31
2047	146	39.15522385	-9.281350136	25	TORRES VEDRAS	2007	5	0	2	0	1	6.7	0	3.4	64.9	13.4	16.7	20.1	13.8	9.81
2048	56	41.05796814	-7.094550133	10	VILA NOVA DE FOZ COA	2007	5	0	6	0	1	11.8	1.01	3.8	107.5	7.9	13.8	19.7	10.2	13.35
2050	44	41.5092	-7.165032864	5	MIRANDELA	2007	5	0	0	0	0	12.6	1.54	3.9	107.4	7.4	13.7	20	10.2	13.64
2051	140	39.25849915	-8.886077881	25	RIO MAIOR	2007	6	0	36	0	1	7.9	0	3.9	49	15.4	19.3	23.3	15.5	7.36
2052	143	39.25627899	-8.319250107	26	CHAMUSCA	2007	6	0	2	0	1	9.1	0	4.2	46.1	15.4	19.9	24.5	15.3	7.17
2053	44	41.50920105	-7.165032864	5	MIRANDELA	2007	5	0	1	0	1	12.6	1.54	3.9	107.4	7.4	13.7	20	10.2	13.64
2054	48	41.513765	-6.40468	6	VIMIOSO	2007	5	0	0	0	0	13.4	0.83	4.1	85.3	8.1	14.8	21.5	11.2	13.23
2055	47	41.565	-6.622	6	VIMIOSO	2007	5	0	0	0	0	13.1	1.31	4.1	100	7.6	14.1	20.7	10.4	13.56
2056	44	41.5092	-7.165032864	5	MIRANDELA	2007	5	0	0	0	0	12.6	1.54	3.9	107.4	7.4	13.7	20	10.2	13.64
2058	200	37.7091713	-8.613888741	40	ODEMIRA	2007	6	0	80	0	1	7.8	0	4.4	19.9	16.1	20	23.9	15.9	4.61
2059	56	41.05796814	-7.094550133	10	VILA NOVA DE FOZ COA	2007	6	0	4	0	1	11.4	0	4.3	75.3	10.6	16.3	22	11.9	11.75
2060	1	41.91685104	-8.570850372	1	PAREDES DE COURA	2007	6	0	540	0	1	7.9	0	4.2	118.8	14.6	18.5	22.5	14.6	12.39
2061	146	39.15522	-9.28135	25	TORRES VEDRAS	2007	6	0	0	0	0	6.8	0	3.9	53.6	15.8	19.2	22.6	15.5	7.34
2062	133	39.67211914	-8.600000381	21	VILA NOVA DE OUREM	2007	6	0	13	0	1	7.8	0	3.7	65	15.1	19	22.9	15.4	8.79
2063	105	39.66978073	-7.647190094	22	VILA VELHA DE RODAO	2007	6	40	0	1	0	10.3	0	4.2	53.4	13.8	18.9	24.1	13.9	8.91
2064	89	39.89128876	-7.287069798	23	IDANHA-A-NOVA	2007	6	0	8	0	1	11.4	0	4.7	46.1	14.3	20	25.7	13.9	8.37
2065	200	37.7091713	-8.613888741	40	ODEMIRA	2007	6	40	0	1	0	7.8	0	4.4	19.9	16.1	20	23.9	15.9	4.61
2066	66	40.16669846	-8.600000381	16	MONTEMOR-O-VELHO	2007	6	0	1	0	1	7.5	0	3.7	74.1	15.8	19.5	23.3	16.1	9.66
2067	66	40.16669846	-8.600000381	16	MONTEMOR-O-VELHO	2007	6	0	7	0	1	7.5	0	3.7	74.1	15.8	19.5	23.3	16.1	9.66
2068	126	39.86302948	-8.897259712	20	LEIRIA	2007	6	0	2840	0	1	7.8	0	3.7	65	15.1	19	22.9	15.4	8.79
2069	127	39.81924057	-8.848670006	20	LEIRIA	2007	6	0	492	0	1	7.8	0	3.7	65	15.1	19	22.9	15.4	8.79
2070	126	39.86302948	-8.897259712	20	LEIRIA	2007	6	0	2624	0	1	7.8	0	3.7	65	15.1	19	22.9	15.4	8.79
2071	130	39.83594894	-8.906032562	20	LEIRIA	2007	6	0	71	0	1	7.8	0	3.7	65	15.1	19	22.9	15.4	8.79
2072	127	39.81924057	-8.848670006	20	LEIRIA	2007	6	0	1280	0	1	7.8	0	3.7	65	15.1	19	22.9	15.4	8.79
2073	130	39.83594894	-8.906032562	20	LEIRIA	2007	6	0	6160	0	1	7.8	0	3.7	65	15.1	19	22.9	15.4	8.79
2074	162	38.73128	-8.779028	29	PALMELA	2007	6	0	0	0	0	7.9	0	4.2	38.9	16.1	20	24	15.7	5.86
2075	162	38.73128	-8.779028	29	PALMELA	2007	5	0	0	0	0	7.6	0	3.7	51.5	13.9	17.7	21.5	14.3	9.01
2076	162	38.73128	-8.779028	29	PALMELA	2007	5	0	0	0	0	7.6	0	3.7	51.5	13.9	17.7	21.5	14.3	9.01
2077	13	41.02351	-8.325249672	8	VILA NOVA DE GAIA	2007	5	0	0	0	0	9.6	0.01	3.3	102.2	9.8	14.6	19.4	12.2	12.82
2078	13	41.02350998	-8.325249672	8	VILA NOVA DE GAIA	2007	6	0	2	0	1	9	0	4	96.6	12.9	17.4	21.9	13.7	11.45
2080	204	37.26103	-8.122	44	LOULE	2007	3	0	0	0	0	8.6	0.59	2.6	20.1	8.4	12.7	17	10.7	7.8
2081	205	37.49814	-7.516083	42	ALCOUTIM	2007	4	0	0	0	0	8.3	0	3	18	11	15.1	19.3	12.4	8.39
2082	205	37.49814	-7.516083	42	ALCOUTIM	2007	5	0	0	0	0	8.9	0	4.3	24.1	14.1	18.5	23	13.9	7.09
2083	205	37.49814	-7.516083	42	ALCOUTIM	2007	4	0	0	0	0	8.3	0	3	18	11	15.1	19.3	12.4	8.39
2084	204	37.26102829	-8.121999741	44	LOULE	2007	4	0	2	0	1	7.8	0	3	17.9	10.9	14.8	18.7	12.4	8.35
2085	205	37.49814	-7.516083	42	ALCOUTIM	2007	5	0	0	0	0	8.9	0	4.3	24.1	14.1	18.5	23	13.9	7.09
2086	204	37.26103	-8.122	44	LOULE	2007	5	0	0	0	0	8.3	0	4.1	25.4	13.8	17.9	22.1	13.9	7.11
2087	205	37.49814	-7.516083	42	ALCOUTIM	2007	5	0	0	0	0	8.9	0	4.3	24.1	14.1	18.5	23	13.9	7.09
2088	205	37.49814	-7.516083	42	ALCOUTIM	2007	4	0	0	0	0	8.3	0	3	18	11	15.1	19.3	12.4	8.39
2089	205	37.49814	-7.516083	42	ALCOUTIM	2007	4	0	0	0	0	8.3	0	3	18	11	15.1	19.3	12.4	8.39
2090	205	37.49813843	-7.516082764	42	ALCOUTIM	2007	3	45	0	1	0	9.2	0.66	2.7	20.3	8.3	12.9	17.5	10.6	8.09
2091	204	37.26103	-8.122	44	LOULE	2007	5	0	0	0	0	8.3	0	4.1	25.4	13.8	17.9	22.1	13.9	7.11
2092	13	41.02351	-8.325249672	8	VILA NOVA DE GAIA	2007	6	0	0	0	0	9	0	4	96.6	12.9	17.4	21.9	13.7	11.45
2093	89	39.89128876	-7.287069798	23	IDANHA-A-NOVA	2007	6	1	0	1	0	11.4	0	4.7	46.1	14.3	20	25.7	13.9	8.37
2094	123	39.78055954	-7.256389141	23	IDANHA-A-NOVA	2007	6	0	44	0	1	11.4	0	4.7	46.1	14.3	20	25.7	13.9	8.37
2095	83	40.15874863	-7.455667019	18	FUNDAO	2007	6	0	10	0	1	11.1	0	4.4	57.9	12.5	18	23.6	12.6	9.99
2097	105	39.66978073	-7.647190094	22	VILA VELHA DE RODAO	2007	6	0	27	0	1	10.3	0	4.2	53.4	13.8	18.9	24.1	13.9	8.91
2098	146	39.15522385	-9.281350136	25	TORRES VEDRAS	2007	6	0	1	0	1	6.8	0	3.9	53.6	15.8	19.2	22.6	15.5	7.34
2099	133	39.67211914	-8.600000381	21	VILA NOVA DE OUREM	2007	6	0	8	0	1	7.8	0	3.7	65	15.1	19	22.9	15.4	8.79
2100	66	40.16669846	-8.600000381	16	MONTEMOR-O-VELHO	2007	6	0	59	0	1	7.5	0	3.7	74.1	15.8	19.5	23.3	16.1	9.66
2101	130	39.83594894	-8.906032562	20	LEIRIA	2007	6	0	63	0	1	7.8	0	3.7	65	15.1	19	22.9	15.4	8.79
2102	126	39.86302948	-8.897259712	20	LEIRIA	2007	6	0	2908	0	1	7.8	0	3.7	65	15.1	19	22.9	15.4	8.79
2103	127	39.81924057	-8.848670006	20	LEIRIA	2007	6	0	884	0	1	7.8	0	3.7	65	15.1	19	22.9	15.4	8.79
2104	146	39.15522	-9.28135	25	TORRES VEDRAS	2007	6	0	0	0	0	6.8	0	3.9	53.6	15.8	19.2	22.6	15.5	7.34
2105	200	37.7091713	-8.613888741	40	ODEMIRA	2007	6	0	8	0	1	7.8	0	4.4	19.9	16.1	20	23.9	15.9	4.61
2106	1	41.91685104	-8.570850372	1	PAREDES DE COURA	2007	6	0	864	0	1	7.9	0	4.2	118.8	14.6	18.5	22.5	14.6	12.39
2111	43	41.58481979	-7.301483154	5	VALPACOS	2007	6	0	28	0	1	12	0	4.4	81.6	10.5	16.5	22.5	11.9	12.2
2112	24	41.71617126	-7.767749786	4	MONTALEGRE	2007	5	0	94	0	1	11.6	2.6	3.4	117.8	6.6	12.4	18.2	10.1	14.27
2113	78	40.26528168	-7.465000153	18	COVILHA	2007	6	0	3	0	1	11.1	0	4.4	57.9	12.5	18	23.6	12.6	9.99
2114	123	39.78056	-7.256389	23	IDANHA-A-NOVA	2007	6	0	0	0	0	11.4	0	4.7	46.1	14.3	20	25.7	13.9	8.37
2115	1	41.91685104	-8.570850372	1	PAREDES DE COURA	2007	6	0	196	0	1	7.9	0	4.2	118.8	14.6	18.5	22.5	14.6	12.39
2116	89	39.89128876	-7.287069798	23	IDANHA-A-NOVA	2007	6	0	2	0	1	11.4	0	4.7	46.1	14.3	20	25.7	13.9	8.37
2117	105	39.66978073	-7.647190094	22	VILA VELHA DE RODAO	2007	6	0	4	0	1	10.3	0	4.2	53.4	13.8	18.9	24.1	13.9	8.91
2118	184	38.40628	-7.5811	36	REGUENGOS DE MONSARAZ	2007	6	0	0	0	0	10.4	0	5	23.5	15.6	20.8	26	15	4.77
2119	184	38.40628052	-7.581099987	36	REGUENGOS DE MONSARAZ	2007	6	5	0	1	0	10.4	0	5	23.5	15.6	20.8	26	15	4.77
2120	193	38.035	-7.898361	38	BEJA	2007	5	0	0	0	0	9.5	0	4.2	36	13.8	18.5	23.3	13.5	8.54
2121	193	38.035	-7.898361	38	BEJA	2007	6	0	0	0	0	10.4	0	5	23.5	15.6	20.8	26	15	4.77
2122	168	39.39693832	-7.654722214	27	PORTALEGRE	2007	6	0	60	0	1	10.5	0	4.6	42	15.1	20.3	25.6	14.8	7.23
2123	193	38.035	-7.898361	38	BEJA	2007	6	0	0	0	0	10.4	0	5	23.5	15.6	20.8	26	15	4.77
2124	13	41.02351	-8.325249672	8	VILA NOVA DE GAIA	2007	6	0	0	0	0	9	0	4	96.6	12.9	17.4	21.9	13.7	11.45
2125	60	40.46209	-8.00954	17	S.PEDRO DO SUL	2007	6	0	0	0	0	8.8	0	3.7	71.6	14.4	18.8	23.2	15.1	10
2126	66	40.16669846	-8.600000381	16	MONTEMOR-O-VELHO	2007	6	0	55	0	1	7.5	0	3.7	74.1	15.8	19.5	23.3	16.1	9.66
2127	126	39.86302948	-8.897259712	20	LEIRIA	2007	6	0	295	0	1	7.8	0	3.7	65	15.1	19	22.9	15.4	8.79
2128	130	39.83594894	-8.906032562	20	LEIRIA	2007	6	0	97	0	1	7.8	0	3.7	65	15.1	19	22.9	15.4	8.79
2129	127	39.81924057	-8.848670006	20	LEIRIA	2007	6	0	396	0	1	7.8	0	3.7	65	15.1	19	22.9	15.4	8.79
2130	200	37.70917	-8.613889	40	ODEMIRA	2007	6	0	0	0	0	7.8	0	4.4	19.9	16.1	20	23.9	15.9	4.61
2131	146	39.15522385	-9.281350136	25	TORRES VEDRAS	2007	6	0	1	0	1	6.8	0	3.9	53.6	15.8	19.2	22.6	15.5	7.34
2132	1	41.91685104	-8.570850372	1	PAREDES DE COURA	2007	6	0	180	0	1	7.9	0	4.2	118.8	14.6	18.5	22.5	14.6	12.39
2133	125	39.82791519	-8.128972054	22	SERT�	2007	6	0	291	0	1	9.1	0	3.8	61.2	14.1	18.6	23.2	14.6	8.91
2134	105	39.66978073	-7.647190094	22	VILA VELHA DE RODAO	2007	6	0	360	0	1	10.3	0	4.2	53.4	13.8	18.9	24.1	13.9	8.91
2135	89	39.89128876	-7.287069798	23	IDANHA-A-NOVA	2007	6	0	6	0	1	11.4	0	4.7	46.1	14.3	20	25.7	13.9	8.37
2136	76	40.25389099	-7.474999905	18	COVILHA	2007	6	0	7	0	1	11.1	0	4.4	57.9	12.5	18	23.6	12.6	9.99
2137	125	39.82791519	-8.128972054	22	SERT�	2007	6	0	642	0	1	9.1	0	3.8	61.2	14.1	18.6	23.2	14.6	8.91
2138	123	39.78056	-7.256389	23	IDANHA-A-NOVA	2007	6	0	0	0	0	11.4	0	4.7	46.1	14.3	20	25.7	13.9	8.37
2139	162	38.73128	-8.779028	29	PALMELA	2007	6	0	0	0	0	7.9	0	4.2	38.9	16.1	20	24	15.7	5.86
2140	162	38.73128	-8.779028	29	PALMELA	2007	7	0	0	0	0	9.8	0	5.5	2.6	17.7	22.6	27.5	17.2	0.89
2141	162	38.73128	-8.779028	29	PALMELA	2007	6	0	0	0	0	7.9	0	4.2	38.9	16.1	20	24	15.7	5.86
2142	116	39.72426987	-8.064700127	22	VILA DE REI	2007	6	0	2	0	1	9.1	0	3.8	61.2	14.1	18.6	23.2	14.6	8.91
2143	116	39.72427	-8.0647	22	VILA DE REI	2007	6	0	0	0	0	9.1	0	3.8	61.2	14.1	18.6	23.2	14.6	8.91
2144	133	39.67211914	-8.600000381	21	VILA NOVA DE OUREM	2007	7	0	4	0	1	9.6	0	4.7	10.2	16.5	21.3	26.1	16.9	2.91
2146	1	41.91685104	-8.570850372	1	PAREDES DE COURA	2007	7	0	692	0	1	9.4	0	4.7	50.9	15.3	20	24.7	16.2	8.1
2147	146	39.15522	-9.28135	25	TORRES VEDRAS	2007	7	0	0	0	0	8.3	0	5.1	7.7	17.4	21.5	25.7	16.9	2.05
2148	133	39.67212	-8.6	21	VILA NOVA DE OUREM	2007	7	0	0	0	0	9.6	0	4.7	10.2	16.5	21.3	26.1	16.9	2.91
2149	146	39.15522	-9.28135	25	TORRES VEDRAS	2007	7	0	0	0	0	8.3	0	5.1	7.7	17.4	21.5	25.7	16.9	2.05
2150	143	39.25627899	-8.319250107	26	CHAMUSCA	2007	7	4	0	1	0	11.3	0	5.4	3.6	16.9	22.5	28.2	16.5	1.54
2151	173	39.04333	-7.893333	31	AVIS	2007	6	0	0	0	0	10.5	0	4.6	42	15.1	20.3	25.6	14.8	7.23
2152	127	39.81924057	-8.848670006	20	LEIRIA	2007	7	0	2680	0	1	9.6	0	4.7	10.2	16.5	21.3	26.1	16.9	2.91
2153	66	40.16669846	-8.600000381	16	MONTEMOR-O-VELHO	2007	7	0	97	0	1	9.1	0	4.5	15.5	16.9	21.4	26	17.7	4.02
2154	140	39.25849915	-8.886077881	25	RIO MAIOR	2007	7	0	10	0	1	9.8	0	5.1	5.4	16.9	21.8	26.7	16.8	1.82
2155	184	38.40628	-7.5811	36	REGUENGOS DE MONSARAZ	2007	7	0	0	0	0	12.9	0	6.4	0.5	17.7	24.1	30.6	16.1	0.44
2156	184	38.40628052	-7.581099987	36	REGUENGOS DE MONSARAZ	2007	6	12	0	1	0	10.4	0	5	23.5	15.6	20.8	26	15	4.77
2157	1	41.91685104	-8.570850372	1	PAREDES DE COURA	2007	7	0	1100	0	1	9.4	0	4.7	50.9	15.3	20	24.7	16.2	8.1
2158	130	39.83594894	-8.906032562	20	LEIRIA	2007	7	0	4280	0	1	9.6	0	4.7	10.2	16.5	21.3	26.1	16.9	2.91
2159	66	40.16669846	-8.600000381	16	MONTEMOR-O-VELHO	2007	7	0	46	0	1	9.1	0	4.5	15.5	16.9	21.4	26	17.7	4.02
2160	127	39.81924057	-8.848670006	20	LEIRIA	2007	7	0	3200	0	1	9.6	0	4.7	10.2	16.5	21.3	26.1	16.9	2.91
2161	130	39.83594894	-8.906032562	20	LEIRIA	2007	7	0	364	0	1	9.6	0	4.7	10.2	16.5	21.3	26.1	16.9	2.91
2162	193	38.035	-7.898361	38	BEJA	2007	7	0	0	0	0	12.9	0	6.4	0.5	17.7	24.1	30.6	16.1	0.44
2163	193	38.035	-7.898361	38	BEJA	2007	6	0	0	0	0	10.4	0	5	23.5	15.6	20.8	26	15	4.77
2164	169	39.29206848	-7.488230228	28	PORTALEGRE	2007	7	0	64	0	1	14.5	0	6.3	1.1	16.2	23.4	30.7	14.3	1.09
2165	56	41.05796814	-7.094550133	10	VILA NOVA DE FOZ COA	2007	6	0	28	0	1	11.4	0	4.3	75.3	10.6	16.3	22	11.9	11.75
2166	56	41.05796814	-7.094550133	10	VILA NOVA DE FOZ COA	2007	7	0	40	0	1	14.1	0	5.1	14.8	12	19	26.1	12.9	5.25
2167	13	41.02350998	-8.325249672	8	VILA NOVA DE GAIA	2007	7	0	27	0	1	10.8	0	4.7	29.6	14	19.4	24.8	15.2	6.29
2168	200	37.7091713	-8.613888741	40	ODEMIRA	2007	7	0	40	0	1	9.7	0	5.7	1.1	18.1	22.9	27.8	17.4	0.42
2169	105	39.66978073	-7.647190094	22	VILA VELHA DE RODAO	2007	7	0	240	0	1	12.6	0	5.3	4.7	15.4	21.7	28	14.9	2.2
2170	123	39.78056	-7.256389	23	IDANHA-A-NOVA	2007	7	0	0	0	0	13.7	0	5.9	3	16.2	23	29.9	14.7	1.74
2171	89	39.89128876	-7.287069798	23	IDANHA-A-NOVA	2007	7	620	0	1	0	13.7	0	5.9	3	16.2	23	29.9	14.7	1.74
2172	79	40.25476837	-7.479231834	18	COVILHA	2007	7	0	3	0	1	13.3	0	5.6	6.2	14.4	21	27.7	13.4	2.88
2173	123	39.78055954	-7.256389141	23	IDANHA-A-NOVA	2007	7	0	1	0	1	13.7	0	5.9	3	16.2	23	29.9	14.7	1.74
2174	105	39.66978073	-7.647190094	22	VILA VELHA DE RODAO	2007	7	0	12	0	1	12.6	0	5.3	4.7	15.4	21.7	28	14.9	2.2
2175	89	39.89128876	-7.287069798	23	IDANHA-A-NOVA	2007	7	0	1	0	1	13.7	0	5.9	3	16.2	23	29.9	14.7	1.74
2176	77	40.28332901	-7.464722157	18	COVILHA	2007	7	0	240	0	1	13.3	0	5.6	6.2	14.4	21	27.7	13.4	2.88
2177	60	40.46208954	-8.009539604	17	S.PEDRO DO SUL	2007	7	0	5	0	1	10.8	0	4.5	12.5	15.6	21	26.4	16.6	3.85
2178	60	40.46208954	-8.009539604	17	S.PEDRO DO SUL	2007	7	0	3	0	1	10.8	0	4.5	12.5	15.6	21	26.4	16.6	3.85
2179	66	40.16669846	-8.600000381	16	MONTEMOR-O-VELHO	2007	7	0	23	0	1	9.1	0	4.5	15.5	16.9	21.4	26	17.7	4.02
2180	130	39.83594894	-8.906032562	20	LEIRIA	2007	7	0	3560	0	1	9.6	0	4.7	10.2	16.5	21.3	26.1	16.9	2.91
2181	127	39.81924057	-8.848670006	20	LEIRIA	2007	7	0	176	0	1	9.6	0	4.7	10.2	16.5	21.3	26.1	16.9	2.91
2182	173	39.04333496	-7.893332958	31	AVIS	2007	7	0	4	0	1	12.8	0	5.8	2.6	16.7	23.1	29.5	15.8	1.11
2183	13	41.02350998	-8.325249672	8	VILA NOVA DE GAIA	2007	7	0	104	0	1	10.8	0	4.7	29.6	14	19.4	24.8	15.2	6.29
2184	140	39.25849915	-8.886077881	25	RIO MAIOR	2007	7	0	8	0	1	9.8	0	5.1	5.4	16.9	21.8	26.7	16.8	1.82
2185	143	39.25628	-8.31925	26	CHAMUSCA	2007	7	0	0	0	0	11.3	0	5.4	3.6	16.9	22.5	28.2	16.5	1.54
2186	137	39.57352066	-8.418540001	26	TOMAR	2007	7	0	7	0	1	11.1	0	4.8	8	15.5	21	26.6	15.9	2.65
2187	200	37.7091713	-8.613888741	40	ODEMIRA	2007	7	0	1	0	1	9.7	0	5.7	1.1	18.1	22.9	27.8	17.4	0.42
2188	89	39.89128876	-7.287069798	23	IDANHA-A-NOVA	2007	7	1477	0	1	0	13.7	0	5.9	3	16.2	23	29.9	14.7	1.74
2189	105	39.66978073	-7.647190094	22	VILA VELHA DE RODAO	2007	7	0	14	0	1	12.6	0	5.3	4.7	15.4	21.7	28	14.9	2.2
2190	123	39.78055954	-7.256389141	23	IDANHA-A-NOVA	2007	7	0	4	0	1	13.7	0	5.9	3	16.2	23	29.9	14.7	1.74
2191	76	40.25389099	-7.474999905	18	COVILHA	2007	7	0	8	0	1	13.3	0	5.6	6.2	14.4	21	27.7	13.4	2.88
2192	24	41.71617126	-7.767749786	4	MONTALEGRE	2007	7	0	23	0	1	13.6	0	4.9	35.7	11	17.8	24.6	12.4	7.77
2193	24	41.71617126	-7.767749786	4	MONTALEGRE	2007	7	0	59	0	1	13.6	0	4.9	35.7	11	17.8	24.6	12.4	7.77
2195	1	41.91685104	-8.570850372	1	PAREDES DE COURA	2007	7	0	580	0	1	9.4	0	4.7	50.9	15.3	20	24.7	16.2	8.1
2196	24	41.71617126	-7.767749786	4	MONTALEGRE	2007	6	0	22	0	1	11.1	0	4.1	105.9	9.9	15.4	21	11.3	13.14
2197	56	41.05796814	-7.094550133	10	VILA NOVA DE FOZ COA	2007	7	0	2	0	1	14.1	0	5.1	14.8	12	19	26.1	12.9	5.25
2198	13	41.02350998	-8.325249672	8	VILA NOVA DE GAIA	2007	7	0	32	0	1	10.8	0	4.7	29.6	14	19.4	24.8	15.2	6.29
2200	169	39.29206848	-7.488230228	28	PORTALEGRE	2007	7	5	0	1	0	14.5	0	6.3	1.1	16.2	23.4	30.7	14.3	1.09
2201	184	38.40628052	-7.581099987	36	REGUENGOS DE MONSARAZ	2007	7	2	0	1	0	12.9	0	6.4	0.5	17.7	24.1	30.6	16.1	0.44
2202	173	39.04333	-7.893333	31	AVIS	2007	7	0	0	0	0	12.8	0	5.8	2.6	16.7	23.1	29.5	15.8	1.11
2203	1	41.91685104	-8.570850372	1	PAREDES DE COURA	2007	7	0	1532	0	1	9.4	0	4.7	50.9	15.3	20	24.7	16.2	8.1
2204	130	39.83594894	-8.906032562	20	LEIRIA	2007	7	0	1196	0	1	9.6	0	4.7	10.2	16.5	21.3	26.1	16.9	2.91
2205	60	40.46208954	-8.009539604	17	S.PEDRO DO SUL	2007	7	0	1	0	1	10.8	0	4.5	12.5	15.6	21	26.4	16.6	3.85
2206	143	39.25627899	-8.319250107	26	CHAMUSCA	2007	7	12	0	1	0	11.3	0	5.4	3.6	16.9	22.5	28.2	16.5	1.54
2207	139	39.55089951	-8.151060104	27	SARDOAL	2007	7	0	1	0	1	11.1	0	4.8	8	15.5	21	26.6	15.9	2.65
2208	140	39.25849915	-8.886077881	25	RIO MAIOR	2007	7	45	0	1	0	9.8	0	5.1	5.4	16.9	21.8	26.7	16.8	1.82
2209	66	40.16669846	-8.600000381	16	MONTEMOR-O-VELHO	2007	7	0	4	0	1	9.1	0	4.5	15.5	16.9	21.4	26	17.7	4.02
2210	127	39.81924057	-8.848670006	20	LEIRIA	2007	7	0	188	0	1	9.6	0	4.7	10.2	16.5	21.3	26.1	16.9	2.91
2211	200	37.7091713	-8.613888741	40	ODEMIRA	2007	7	0	48	0	1	9.7	0	5.7	1.1	18.1	22.9	27.8	17.4	0.42
2212	146	39.15522	-9.28135	25	TORRES VEDRAS	2007	7	0	0	0	0	8.3	0	5.1	7.7	17.4	21.5	25.7	16.9	2.05
2213	146	39.15522	-9.28135	25	TORRES VEDRAS	2007	7	0	0	0	0	8.3	0	5.1	7.7	17.4	21.5	25.7	16.9	2.05
2214	162	38.73128	-8.779028	29	PALMELA	2007	7	0	0	0	0	9.8	0	5.5	2.6	17.7	22.6	27.5	17.2	0.89
2215	162	38.73127747	-8.779027939	29	PALMELA	2007	7	1	0	1	0	9.8	0	5.5	2.6	17.7	22.6	27.5	17.2	0.89
2216	89	39.89128876	-7.287069798	23	IDANHA-A-NOVA	2007	7	0	40	0	1	13.7	0	5.9	3	16.2	23	29.9	14.7	1.74
2217	162	38.73127747	-8.779027939	29	PALMELA	2007	7	1	0	1	0	9.8	0	5.5	2.6	17.7	22.6	27.5	17.2	0.89
2218	79	40.25476837	-7.479231834	18	COVILHA	2007	7	0	4	0	1	13.3	0	5.6	6.2	14.4	21	27.7	13.4	2.88
2219	105	39.66978073	-7.647190094	22	VILA VELHA DE RODAO	2007	7	0	80	0	1	12.6	0	5.3	4.7	15.4	21.7	28	14.9	2.2
2220	123	39.78055954	-7.256389141	23	IDANHA-A-NOVA	2007	7	5	0	1	0	13.7	0	5.9	3	16.2	23	29.9	14.7	1.74
2221	56	41.05796814	-7.094550133	10	VILA NOVA DE FOZ COA	2007	7	0	6	0	1	14.1	0	5.1	14.8	12	19	26.1	12.9	5.25
2222	130	39.83594894	-8.906032562	20	LEIRIA	2007	7	0	352	0	1	9.6	0	4.7	10.2	16.5	21.3	26.1	16.9	2.91
2223	60	40.46208954	-8.009539604	17	S.PEDRO DO SUL	2007	7	0	28	0	1	10.8	0	4.5	12.5	15.6	21	26.4	16.6	3.85
2224	127	39.81924057	-8.848670006	20	LEIRIA	2007	7	0	96	0	1	9.6	0	4.7	10.2	16.5	21.3	26.1	16.9	2.91
2225	66	40.16669846	-8.600000381	16	MONTEMOR-O-VELHO	2007	7	0	39	0	1	9.1	0	4.5	15.5	16.9	21.4	26	17.7	4.02
2226	13	41.02350998	-8.325249672	8	VILA NOVA DE GAIA	2007	7	0	16	0	1	10.8	0	4.7	29.6	14	19.4	24.8	15.2	6.29
2227	184	38.40628	-7.5811	36	REGUENGOS DE MONSARAZ	2007	7	0	0	0	0	12.9	0	6.4	0.5	17.7	24.1	30.6	16.1	0.44
2228	169	39.29206848	-7.488230228	28	PORTALEGRE	2007	7	0	1	0	1	14.5	0	6.3	1.1	16.2	23.4	30.7	14.3	1.09
2229	1	41.91685104	-8.570850372	1	PAREDES DE COURA	2007	7	0	3080	0	1	9.4	0	4.7	50.9	15.3	20	24.7	16.2	8.1
2230	200	37.7091713	-8.613888741	40	ODEMIRA	2007	8	0	11	0	1	9	0	5	3.6	18	22.5	27	17.8	0.79
2231	184	38.40628052	-7.581099987	36	REGUENGOS DE MONSARAZ	2007	7	10	0	1	0	12.9	0	6.4	0.5	17.7	24.1	30.6	16.1	0.44
2232	173	39.04333496	-7.893332958	31	AVIS	2007	7	10	0	1	0	12.8	0	5.8	2.6	16.7	23.1	29.5	15.8	1.11
2233	139	39.55089951	-8.151060104	27	SARDOAL	2007	7	0	12	0	1	11.1	0	4.8	8	15.5	21	26.6	15.9	2.65
2234	140	39.25849915	-8.886077881	25	RIO MAIOR	2007	7	0	19	0	1	9.8	0	5.1	5.4	16.9	21.8	26.7	16.8	1.82
2235	143	39.25627899	-8.319250107	26	CHAMUSCA	2007	7	1	0	1	0	11.3	0	5.4	3.6	16.9	22.5	28.2	16.5	1.54
2236	56	41.05796814	-7.094550133	10	VILA NOVA DE FOZ COA	2007	7	0	5	0	1	14.1	0	5.1	14.8	12	19	26.1	12.9	5.25
2237	105	39.66978073	-7.647190094	22	VILA VELHA DE RODAO	2007	7	0	17	0	1	12.6	0	5.3	4.7	15.4	21.7	28	14.9	2.2
2238	89	39.89128876	-7.287069798	23	IDANHA-A-NOVA	2007	7	0	160	0	1	13.7	0	5.9	3	16.2	23	29.9	14.7	1.74
2240	66	40.16669846	-8.600000381	16	MONTEMOR-O-VELHO	2007	8	0	7	0	1	8.9	0	4.2	16.7	16.8	21.2	25.7	17.3	3.22
2241	60	40.46208954	-8.009539604	17	S.PEDRO DO SUL	2007	8	0	2	0	1	10.5	0	4.3	21.4	15.7	20.9	26.2	16.2	3.27
2242	130	39.83594894	-8.906032562	20	LEIRIA	2007	8	0	84	0	1	9.2	0	4.4	14.1	16.6	21.2	25.8	16.6	2.61
2243	127	39.81924057	-8.848670006	20	LEIRIA	2007	8	0	8	0	1	9.2	0	4.4	14.1	16.6	21.2	25.8	16.6	2.61
2244	137	39.57352	-8.41854	26	TOMAR	2007	8	0	0	0	0	10.7	0	4.6	19.6	15.7	21	26.4	15.4	2.37
2245	139	39.55089951	-8.151060104	27	SARDOAL	2007	8	16	0	1	0	10.7	0	4.6	19.6	15.7	21	26.4	15.4	2.37
2246	173	39.04333496	-7.893332958	31	AVIS	2007	7	1	0	1	0	12.8	0	5.8	2.6	16.7	23.1	29.5	15.8	1.11
2247	193	38.035	-7.898361	38	BEJA	2007	8	0	0	0	0	12.1	0	5.8	13.5	17.6	23.6	29.7	16.4	0.99
2248	182	38.3719	-8.5086	34	ALCACER DO SAL	2007	8	0	0	0	0	9.2	0	5.1	10.7	18.1	22.7	27.3	17.5	0.84
2249	169	39.29206848	-7.488230228	28	PORTALEGRE	2007	8	0	0	0	0	13.7	0	5.8	9.5	16.2	23	29.9	14.2	1.74
2250	140	39.25849915	-8.886077881	25	RIO MAIOR	2007	8	0	1	0	1	9.3	0	4.8	11.4	17.2	21.8	26.5	16.7	1.58
2251	143	39.25627899	-8.319250107	26	CHAMUSCA	2007	8	340	0	1	0	10.7	0	5.1	9.7	17.1	22.4	27.8	16.5	1.41
2252	146	39.15522	-9.28135	25	TORRES VEDRAS	2007	8	0	0	0	0	8	0	4.6	12	17.4	21.4	25.4	16.8	1.88
2253	146	39.15522	-9.28135	25	TORRES VEDRAS	2007	7	0	0	0	0	8.3	0	5.1	7.7	17.4	21.5	25.7	16.9	2.05
2254	56	41.05797	-7.09455	10	VILA NOVA DE FOZ COA	2007	8	0	0	0	0	14.2	0	5.1	33.9	12.1	19.2	26.3	12.6	4.02
2255	1	41.91685104	-8.570850372	1	PAREDES DE COURA	2007	8	0	352	0	1	9.7	0	4.4	14.3	15	19.8	24.7	15.9	6.02
2256	77	40.28332901	-7.464722157	18	COVILHA	2007	8	0	4	0	1	12.9	0	5.3	20.8	14.5	20.9	27.4	12.9	2.61
2257	76	40.25389099	-7.474999905	18	COVILHA	2007	8	0	32	0	1	12.9	0	5.3	20.8	14.5	20.9	27.4	12.9	2.61
2258	140	39.25849915	-8.886077881	25	RIO MAIOR	2007	8	106	0	1	0	9.3	0	4.8	11.4	17.2	21.8	26.5	16.7	1.58
2259	143	39.25628	-8.31925	26	CHAMUSCA	2007	8	0	0	0	0	10.7	0	5.1	9.7	17.1	22.4	27.8	16.5	1.41
2260	13	41.02350998	-8.325249672	8	VILA NOVA DE GAIA	2007	8	0	37	0	1	11.1	0	4.5	24.2	13.8	19.3	24.9	14.8	4.68
2261	13	41.02350998	-8.325249672	8	VILA NOVA DE GAIA	2007	8	0	3	0	1	11.1	0	4.5	24.2	13.8	19.3	24.9	14.8	4.68
2262	133	39.67212	-8.6	21	VILA NOVA DE OUREM	2007	8	0	0	0	0	9.2	0	4.4	14.1	16.6	21.2	25.8	16.6	2.61
2263	1	41.91685104	-8.570850372	1	PAREDES DE COURA	2007	8	0	220	0	1	9.7	0	4.4	14.3	15	19.8	24.7	15.9	6.02
2264	126	39.86302948	-8.897259712	20	LEIRIA	2007	7	0	23	0	1	9.6	0	4.7	10.2	16.5	21.3	26.1	16.9	2.91
2265	130	39.83594894	-8.906032562	20	LEIRIA	2007	8	0	115	0	1	9.2	0	4.4	14.1	16.6	21.2	25.8	16.6	2.61
2266	127	39.81924057	-8.848670006	20	LEIRIA	2007	8	0	1	0	1	9.2	0	4.4	14.1	16.6	21.2	25.8	16.6	2.61
2267	66	40.16669846	-8.600000381	16	MONTEMOR-O-VELHO	2007	8	0	12	0	1	8.9	0	4.2	16.7	16.8	21.2	25.7	17.3	3.22
2268	146	39.15522	-9.28135	25	TORRES VEDRAS	2007	8	0	0	0	0	8	0	4.6	12	17.4	21.4	25.4	16.8	1.88
2269	56	41.05797	-7.09455	10	VILA NOVA DE FOZ COA	2007	8	0	0	0	0	14.2	0	5.1	33.9	12.1	19.2	26.3	12.6	4.02
2270	79	40.25476837	-7.479231834	18	COVILHA	2007	8	0	1	0	1	12.9	0	5.3	20.8	14.5	20.9	27.4	12.9	2.61
2271	137	39.57352	-8.41854	26	TOMAR	2007	8	0	0	0	0	10.7	0	4.6	19.6	15.7	21	26.4	15.4	2.37
2272	13	41.02350998	-8.325249672	8	VILA NOVA DE GAIA	2007	8	0	32	0	1	11.1	0	4.5	24.2	13.8	19.3	24.9	14.8	4.68
2273	130	39.83594894	-8.906032562	20	LEIRIA	2007	8	0	36	0	1	9.2	0	4.4	14.1	16.6	21.2	25.8	16.6	2.61
2275	127	39.81924057	-8.848670006	20	LEIRIA	2007	8	0	5	0	1	9.2	0	4.4	14.1	16.6	21.2	25.8	16.6	2.61
2276	64	40.51016	-7.95845	13	CARREGAL DO SAL	2007	8	0	0	0	0	12.1	0	4.7	26.4	13.9	19.9	26	14.2	3.7
2277	66	40.16669846	-8.600000381	16	MONTEMOR-O-VELHO	2007	8	0	7	0	1	8.9	0	4.2	16.7	16.8	21.2	25.7	17.3	3.22
2278	143	39.25627899	-8.319250107	26	CHAMUSCA	2007	8	812	0	1	0	10.7	0	5.1	9.7	17.1	22.4	27.8	16.5	1.41
2279	140	39.25849915	-8.886077881	25	RIO MAIOR	2007	8	0	1	0	1	9.3	0	4.8	11.4	17.2	21.8	26.5	16.7	1.58
2280	193	38.03499985	-7.898361206	38	BEJA	2007	8	1	0	1	0	12.1	0	5.8	13.5	17.6	23.6	29.7	16.4	0.99
2281	169	39.29206848	-7.488230228	28	PORTALEGRE	2007	8	3	0	1	0	13.7	0	5.8	9.5	16.2	23	29.9	14.2	1.74
2282	184	38.40628	-7.5811	36	REGUENGOS DE MONSARAZ	2007	8	0	0	0	0	12.1	0	5.8	13.5	17.6	23.6	29.7	16.4	0.99
2283	184	38.40628052	-7.581099987	36	REGUENGOS DE MONSARAZ	2007	8	1	0	1	0	12.1	0	5.8	13.5	17.6	23.6	29.7	16.4	0.99
2284	169	39.29206848	-7.488230228	28	PORTALEGRE	2007	8	0	0	0	0	13.7	0	5.8	9.5	16.2	23	29.9	14.2	1.74
2285	182	38.3719	-8.5086	34	ALCACER DO SAL	2007	8	0	0	0	0	9.2	0	5.1	10.7	18.1	22.7	27.3	17.5	0.84
2286	173	39.04333	-7.893333	31	AVIS	2007	8	0	0	0	0	12.1	0	5.4	8	16.9	22.9	29	15.8	1.51
2288	56	41.05797	-7.09455	10	VILA NOVA DE FOZ COA	2007	8	0	0	0	0	14.2	0	5.1	33.9	12.1	19.2	26.3	12.6	4.02
2289	1	41.91685104	-8.570850372	1	PAREDES DE COURA	2007	8	0	392	0	1	9.7	0	4.4	14.3	15	19.8	24.7	15.9	6.02
2290	105	39.66978073	-7.647190094	22	VILA VELHA DE RODAO	2007	8	0	10	0	1	12.1	0	5.1	14.1	15.6	21.6	27.7	14.6	2.2
2291	77	40.28333	-7.464722	18	COVILHA	2007	8	0	0	0	0	12.9	0	5.3	20.8	14.5	20.9	27.4	12.9	2.61
2292	162	38.73127747	-8.779027939	29	PALMELA	2007	8	1	0	1	0	9.2	0	5	7.5	18	22.6	27.2	17.2	1.06
2293	162	38.73128	-8.779028	29	PALMELA	2007	8	0	0	0	0	9.2	0	5	7.5	18	22.6	27.2	17.2	1.06
2294	162	38.73128	-8.779028	29	PALMELA	2007	8	0	0	0	0	9.2	0	5	7.5	18	22.6	27.2	17.2	1.06
2295	162	38.73128	-8.779028	29	PALMELA	2007	8	0	0	0	0	9.2	0	5	7.5	18	22.6	27.2	17.2	1.06
2296	169	39.29206848	-7.488230228	28	PORTALEGRE	2007	8	0	4	0	1	13.7	0	5.8	9.5	16.2	23	29.9	14.2	1.74
2297	182	38.3719	-8.5086	34	ALCACER DO SAL	2007	8	0	0	0	0	9.2	0	5.1	10.7	18.1	22.7	27.3	17.5	0.84
2298	173	39.04333496	-7.893332958	31	AVIS	2007	8	0	1	0	1	12.1	0	5.4	8	16.9	22.9	29	15.8	1.51
2299	193	38.03499985	-7.898361206	38	BEJA	2007	8	2	0	1	0	12.1	0	5.8	13.5	17.6	23.6	29.7	16.4	0.99
2300	13	41.02350998	-8.325249672	8	VILA NOVA DE GAIA	2007	8	0	96	0	1	11.1	0	4.5	24.2	13.8	19.3	24.9	14.8	4.68
2301	126	39.86302948	-8.897259712	20	LEIRIA	2007	8	0	68	0	1	9.2	0	4.4	14.1	16.6	21.2	25.8	16.6	2.61
2302	66	40.16669846	-8.600000381	16	MONTEMOR-O-VELHO	2007	8	0	5	0	1	8.9	0	4.2	16.7	16.8	21.2	25.7	17.3	3.22
2304	130	39.83594894	-8.906032562	20	LEIRIA	2007	8	0	115	0	1	9.2	0	4.4	14.1	16.6	21.2	25.8	16.6	2.61
2305	64	40.51016	-7.95845	13	CARREGAL DO SAL	2007	8	0	0	0	0	12.1	0	4.7	26.4	13.9	19.9	26	14.2	3.7
2306	143	39.25627899	-8.319250107	26	CHAMUSCA	2007	8	0	1	0	1	10.7	0	5.1	9.7	17.1	22.4	27.8	16.5	1.41
2307	127	39.81924057	-8.848670006	20	LEIRIA	2007	8	0	4	0	1	9.2	0	4.4	14.1	16.6	21.2	25.8	16.6	2.61
2308	133	39.67212	-8.6	21	VILA NOVA DE OUREM	2007	8	0	0	0	0	9.2	0	4.4	14.1	16.6	21.2	25.8	16.6	2.61
2309	140	39.25849915	-8.886077881	25	RIO MAIOR	2007	8	0	4	0	1	9.3	0	4.8	11.4	17.2	21.8	26.5	16.7	1.58
2310	200	37.7091713	-8.613888741	40	ODEMIRA	2007	8	0	20	0	1	9	0	5	3.6	18	22.5	27	17.8	0.79
2311	146	39.15522	-9.28135	25	TORRES VEDRAS	2007	8	0	0	0	0	8	0	4.6	12	17.4	21.4	25.4	16.8	1.88
2312	105	39.66978073	-7.647190094	22	VILA VELHA DE RODAO	2007	8	0	200	0	1	12.1	0	5.1	14.1	15.6	21.6	27.7	14.6	2.2
2313	56	41.05797	-7.09455	10	VILA NOVA DE FOZ COA	2007	8	0	0	0	0	14.2	0	5.1	33.9	12.1	19.2	26.3	12.6	4.02
2314	1	41.91685104	-8.570850372	1	PAREDES DE COURA	2007	8	0	1040	0	1	9.7	0	4.4	14.3	15	19.8	24.7	15.9	6.02
2315	13	41.02350998	-8.325249672	8	VILA NOVA DE GAIA	2007	8	0	4	0	1	11.1	0	4.5	24.2	13.8	19.3	24.9	14.8	4.68
2316	66	40.16669846	-8.600000381	16	MONTEMOR-O-VELHO	2007	9	0	5	0	1	10.2	0	3.4	52.1	15.6	20.7	25.8	16.6	4.74
2317	126	39.86302948	-8.897259712	20	LEIRIA	2007	9	0	35	0	1	10.2	0	3.5	54.4	15.5	20.6	25.7	15.9	4.61
2318	130	39.83594894	-8.906032562	20	LEIRIA	2007	9	0	25	0	1	10.2	0	3.5	54.4	15.5	20.6	25.7	15.9	4.61
2319	64	40.51016	-7.95845	13	CARREGAL DO SAL	2007	9	0	0	0	0	12.9	0	3.9	47.3	12.6	19	25.5	13.5	5.53
2320	127	39.81924	-8.84867	20	LEIRIA	2007	9	0	0	0	0	10.2	0	3.5	54.4	15.5	20.6	25.7	15.9	4.61
2321	1	41.91685104	-8.570850372	1	PAREDES DE COURA	2007	9	0	1440	0	1	10.9	0	3.7	37	13.5	18.9	24.4	15.1	5
2322	56	41.05797	-7.09455	10	VILA NOVA DE FOZ COA	2007	9	0	0	0	0	14.5	0	4.1	40.7	10.6	17.8	25.1	11.8	5.99
2323	200	37.7091713	-8.613888741	40	ODEMIRA	2007	9	0	52	0	1	8.9	0	3.8	33	17	21.4	25.9	17.2	3.32
2324	137	39.57352	-8.41854	26	TOMAR	2007	9	0	0	0	0	11.2	0	3.7	55.5	14.8	20.4	26	14.8	4.99
2325	193	38.035	-7.898361	38	BEJA	2007	8	0	0	0	0	12.1	0	5.8	13.5	17.6	23.6	29.7	16.4	0.99
2326	184	38.40628	-7.5811	36	REGUENGOS DE MONSARAZ	2007	9	0	0	0	0	11	0	4.5	37.6	16.8	22.3	27.8	15.5	3.63
2328	184	38.40628	-7.5811	36	REGUENGOS DE MONSARAZ	2007	8	0	0	0	0	12.1	0	5.8	13.5	17.6	23.6	29.7	16.4	0.99
2329	182	38.3719	-8.5086	34	ALCACER DO SAL	2007	9	0	0	0	0	9.1	0	3.9	38.5	17.3	21.8	26.4	17	3.45
2330	143	39.25627899	-8.319250107	26	CHAMUSCA	2007	9	2760	0	1	0	10.8	0	4	49.7	16.4	21.8	27.2	15.8	4.33
2331	140	39.25849915	-8.886077881	25	RIO MAIOR	2007	9	0	4	0	1	9.8	0	3.7	53	16.4	21.3	26.2	16.2	4.2
2332	105	39.66978073	-7.647190094	22	VILA VELHA DE RODAO	2007	9	0	20	0	1	11.9	0	4	51.4	14.7	20.6	26.6	14.1	5.03
2333	13	41.02350998	-8.325249672	8	VILA NOVA DE GAIA	2007	9	0	4	0	1	12.1	0	3.8	44.8	12.5	18.5	24.6	14.1	5.16
2334	56	41.05797	-7.09455	10	VILA NOVA DE FOZ COA	2007	9	0	0	0	0	14.5	0	4.1	40.7	10.6	17.8	25.1	11.8	5.99
2335	130	39.83594894	-8.906032562	20	LEIRIA	2007	9	0	9	0	1	10.2	0	3.5	54.4	15.5	20.6	25.7	15.9	4.61
2336	66	40.1667	-8.6	16	MONTEMOR-O-VELHO	2007	9	0	0	0	0	10.2	0	3.4	52.1	15.6	20.7	25.8	16.6	4.74
2337	126	39.86302948	-8.897259712	20	LEIRIA	2007	9	0	19	0	1	10.2	0	3.5	54.4	15.5	20.6	25.7	15.9	4.61
2338	64	40.51016	-7.95845	13	CARREGAL DO SAL	2007	9	0	0	0	0	12.9	0	3.9	47.3	12.6	19	25.5	13.5	5.53
2339	127	39.81924057	-8.848670006	20	LEIRIA	2007	9	0	4	0	1	10.2	0	3.5	54.4	15.5	20.6	25.7	15.9	4.61
2340	1	41.91685104	-8.570850372	1	PAREDES DE COURA	2007	9	0	120	0	1	10.9	0	3.7	37	13.5	18.9	24.4	15.1	5
2341	200	37.7091713	-8.613888741	40	ODEMIRA	2007	9	0	2	0	1	8.9	0	3.8	33	17	21.4	25.9	17.2	3.32
2342	140	39.25849915	-8.886077881	25	RIO MAIOR	2007	9	0	14	0	1	9.8	0	3.7	53	16.4	21.3	26.2	16.2	4.2
2343	143	39.25627899	-8.319250107	26	CHAMUSCA	2007	9	0	4	0	1	10.8	0	4	49.7	16.4	21.8	27.2	15.8	4.33
2344	105	39.66978073	-7.647190094	22	VILA VELHA DE RODAO	2007	9	1480	0	1	0	11.9	0	4	51.4	14.7	20.6	26.6	14.1	5.03
2346	184	38.40628	-7.5811	36	REGUENGOS DE MONSARAZ	2007	9	0	0	0	0	11	0	4.5	37.6	16.8	22.3	27.8	15.5	3.63
2347	173	39.04333496	-7.893332958	31	AVIS	2007	9	0	4	0	1	11.7	0	4.3	49.1	16.2	22	27.9	15	4.43
2348	182	38.3719	-8.5086	34	ALCACER DO SAL	2007	9	0	0	0	0	9.1	0	3.9	38.5	17.3	21.8	26.4	17	3.45
2349	193	38.03499985	-7.898361206	38	BEJA	2007	9	12	0	1	0	11	0	4.5	37.6	16.8	22.3	27.8	15.5	3.63
2350	169	39.29206848	-7.488230228	28	PORTALEGRE	2007	9	24	0	1	0	12.7	0	4.5	48.6	15.3	21.6	28	13.6	4.81
2351	193	38.035	-7.898361	38	BEJA	2007	9	0	0	0	0	11	0	4.5	37.6	16.8	22.3	27.8	15.5	3.63
[truncated: 3,105 more rows]
